# Supplementary material for: Transcriptome Changes of Skeletal Muscle RNA-Seq Speculates the Mechanism of Postprandial Hyperglycemia in Diabetic Goto-Kakizaki Rats During the Early Stage of T2D
Source: Genes (Basel). 2019 May 28;10(6):406. doi: 10.3390/genes10060406 (PMC6627578; doi:10.3390/genes10060406)
Supplement: Supplementary file 1 [file genes-10-00406-s001.zip]

Archive with 6 entries (5 files):
- Supplementary Materials/Table S1 The information of RNA mass.xlsx
- Supplementary Materials/Table S2 The plasma insulin concentraion and body weight of rats.xlsx
- Supplementary Materials/Table S3 The differentially expressed genes in GK rats compared with Wistar rats at 3 and 4 weeks.xlsx
- Supplementary Materials/Table S4 The details of genes related to glycolysis, fatty acid oxidation and glycogen synthesis at 3 and 4 weeks.xlsx
- Supplementary Materials/Table S5 The TFs predicted by TRANSFAC and JASPAR.xlsx
- Supplementary Materials/
