# Supplementary material for: Transcriptome Changes of Skeletal Muscle RNA-Seq Speculates the Mechanism of Postprandial Hyperglycemia in Diabetic Goto-Kakizaki Rats During the Early Stage of T2D
Source: Genes (Basel). 2019 May 28;10(6):406. doi: 10.3390/genes10060406 (PMC6627578; doi:10.3390/genes10060406)
Supplement: Supplementary file 1 [file genes-10-00406-s001.zip › Supplementary Materials/Table S1 The information of RNA mass.xlsx]

## Sheet: Sheet1
Table S1 The information of RNA mass used in RNA-seq
Samples	Concentartion (ng/μL)	OD260/280	RIN
GK2	611	2	8.4
GK3	1122	2	6.3
GK4	900	2	8.9
GK5	837	2	8.2
GK6	1470	2	8.6
GK8	326	2	8.5
GK12	645	2	8.2
GK16	501	2	8.1
GK17	1995	2	8.7
GK18	461	2	8.2
GK19	399	2	8.6
GK20	675	2	8.6
W1	420	2	8.6
W2	335	2	8.7
W3	363	2	8.9
W4	663	2	9
W5	441	2	8.7
W6	312	2	8.9
W11	471	2	8.7
W12	384	2	8.7
W13	885	2	8.7
W14	289	2	8.7
W15	681	2	8.9
W16	970	2	8.4
RIN reprsents RNA intergrity number
