# Supplementary material for: Transcriptome Changes of Skeletal Muscle RNA-Seq Speculates the Mechanism of Postprandial Hyperglycemia in Diabetic Goto-Kakizaki Rats During the Early Stage of T2D
Source: Genes (Basel). 2019 May 28;10(6):406. doi: 10.3390/genes10060406 (PMC6627578; doi:10.3390/genes10060406)
Supplement: Supplementary file 1 [file genes-10-00406-s001.zip › Supplementary Materials/Table S2 The plasma insulin concentraion and body weight of rats.xlsx]

## Sheet: Sheet1
Table S2 The plasma insulin concentraion and body weight of rats
Rats	Age, weeks	Plasma insulin, pmol/L	Weight,g
Wistar	3	157.66106±26.34152	88.919±0.982
	4	168.96838±14.84672	139.423±1.334
GK	3	197.83269±23.55328	85.032±1.973
	4	147.16403±24.05261	131.943±2.274
Values are shown as mean±SEM, n=10.
