# Supplementary material for: Transcriptome Changes of Skeletal Muscle RNA-Seq Speculates the Mechanism of Postprandial Hyperglycemia in Diabetic Goto-Kakizaki Rats During the Early Stage of T2D
Source: Genes (Basel). 2019 May 28;10(6):406. doi: 10.3390/genes10060406 (PMC6627578; doi:10.3390/genes10060406)
Supplement: Supplementary file 1 [file genes-10-00406-s001.zip › Supplementary Materials/Table S3 The differentially expressed genes in GK rats compared with Wistar rats at 3 and 4 weeks.xlsx]

## Sheet: 3 weeks
Table S3 The differentially expressed genes in GK rats compared with Wistar rats at 3 weeks
Gene	meanC	stdC	meanE	stdE	Fold change	P value	FDR
Vgll2	18.6018	10.8608	2.78935	2.25989	-1.71275	1.58688e-05	0.00133678
Pfdn6	43.1127	21.4991	1.73767	1.94259	-2.00533	1.31836e-08	3.86918e-06
Grm4	2.59964	1.28219	0.553709	0.638809	-2.0275	4.63017e-05	0.00298149
Cdkn1a	5.61966	12.3388	1.68342	6.08314	2.19564	0.00212022	0.0461926
Pi16	6.27599	10.1689	1.26976	1.35336	1.62029	0.000694523	0.0214084
Pim1	5.93822	11.6466	1.11729	1.91228	1.96129	2.32283e-05	0.00179676
Anapc16	12.5604	26.983	2.11414	5.05151	2.14825	8.72429e-06	0.000819084
Hsf2	17.6442	11.1019	2.6376	1.11187	-1.58929	5.54504e-05	0.00340992
Fam26e	4.40832	2.74469	0.583244	0.552765	-1.60613	0.000826401	0.0241588
Vwa7	2.5862	1.39595	0.28265	0.307315	-1.85265	1.10099e-05	0.00099567
Aimp2	33.7422	23.5422	2.72278	2.29607	-1.43326	0.000123144	0.00605819
Ube2g2	10.5068	17.371	1.22764	2.05639	1.65332	3.22509e-05	0.0022928
Adarb1	2.10038	5.03933	0.29302	0.970523	2.39925	9.76222e-05	0.00510917
Pcnt	9.02395	13.4001	1.1009	1.19481	1.48495	0.00214686	0.0464352
Sh2b2	1.99994	5.36023	0.139678	2.17668	2.6802	0.000264019	0.0104076
Map3k7cl	15.8443	10.4337	1.19573	2.39701	-1.51857	0.000197842	0.00822046
Mrps35	12.9178	5.66078	1.07444	0.555028	-2.28199	4.55867e-09	1.64903e-06
Tecrl	2.78421	1.05144	1.83049	0.637179	-2.648	0.00178909	0.0412308
Ccng2	5.75302	11.1781	0.824597	3.75364	1.94299	0.0003327	0.0123996
Mylk	6.00748	10.1453	0.814012	2.97164	1.68878	0.00111791	0.0303849
Yipf7	34.874	17.0882	1.62914	2.77211	-2.04082	1.32085e-09	6.76881e-07
Pdgfra	9.31395	16.2042	0.897517	3.87404	1.73978	0.000533601	0.0178822
Fam162a	46.8763	33.8733	4.23976	3.4077	-1.38387	0.0020486	0.0450729
Kcnj12	11.1974	18.4352	1.69055	3.37301	1.64639	0.000239493	0.00959453
Rnf2	14.3291	8.48441	1.98243	1.35079	-1.68888	7.95627e-06	0.000768348
Ndufb4	578.626	375.144	51.7928	56.1431	-1.54241	0.00147473	0.0362029
Rc3h1	8.96255	13.719	0.752369	2.09604	1.5307	0.000270997	0.0105844
Eftud2	8.24593	11.994	0.606103	2.07698	1.45453	0.00233342	0.0485596
Eef2kmt	0.894381	1.92738	0.171294	0.668436	2.15499	0.00204118	0.04499
Car4	9.88719	6.20529	0.716827	1.57207	-1.59335	0.000111875	0.00563916
Sec14l5	12.9684	5.96675	1.09925	1.79767	-2.17344	3.07632e-08	7.56712e-06
Ppl	1.32108	3.45052	0.233323	1.30266	2.61189	0.000553238	0.0181933
Acbd4	5.42602	3.07041	0.623248	0.905996	-1.7672	3.77874e-05	0.00255859
Rpa1	3.48698	6.18832	0.694705	0.982438	1.77469	0.000562431	0.018426
Timp2	28.9562	45.3937	3.4184	10.1226	1.56767	0.0013208	0.033563
Mat2b	9.2596	13.978	2.54477	2.45658	1.50957	0.00221361	0.0468612
Cacng1	305.832	172.251	47.2189	36.7685	-1.7755	5.70133e-05	0.00348859
Epn3	1.64011	0.594575	0.233744	0.268034	-2.75846	2.31964e-06	0.000290674
Flcn	5.521	8.6689	0.383002	1.01187	1.57017	0.000192776	0.00809199
Rasd1	0.662892	2.04032	0.112576	1.18205	3.07791	0.00232803	0.0485295
Il15	6.13655	3.35132	1.09993	0.690751	-1.83109	8.30422e-06	0.000785643
Srebf1	9.58155	5.25259	2.66537	1.66432	-1.82416	0.000210347	0.00865238
Fmo2	1.63307	8.62145	0.823851	4.80405	5.2793	2.90829e-05	0.00212911
Tnfrsf12a	20.7834	8.3448	7.2047	2.23279	-2.49059	1.85898e-06	0.000245845
Smyd2	53.8213	38.6136	7.35156	6.82403	-1.39384	0.00219957	0.0468612
AABR07014550.1	0.116566	2.9975	0.0755883	1.71308	25.715	4.4402e-05	0.00288942
Grem2	0.959996	3.13526	0.185881	1.00991	3.26591	0.000196712	0.00820123
Fmo3	0.372515	4.04003	0.150887	2.18176	10.8453	2.10099e-05	0.0016671
Myocd	1.81082	1.14381	0.194458	0.325261	-1.58315	0.00144058	0.0357211
Dusp27	24.6492	17.5828	4.55089	3.29853	-1.4019	0.00228212	0.0478973
Hmox2	13.2283	4.47021	1.0341	2.34566	-2.95921	7.81019e-10	4.36625e-07
Lgi2	4.55317	8.49886	1.42981	2.89427	1.86658	0.00137023	0.0343927
Adcy3	1.2197	2.7341	0.117462	0.632831	2.24161	0.000906529	0.026111
Dusp10	25.3267	11.715	5.23032	2.09043	-2.16191	1.73403e-07	3.4502e-05
Msl3	22.2687	15.5818	1.82274	0.443484	-1.42915	8.52251e-05	0.0046769
Trib1	14.6974	8.5761	3.28789	0.886111	-1.71376	3.78177e-05	0.00255859
Asb12	47.9334	26.0311	13.6072	4.97483	-1.84139	3.04823e-05	0.00220531
Mgst3	116.517	61.4824	33.0686	22.5853	-1.89513	0.000201311	0.00833645
Egfr	5.05368	7.44278	0.425663	0.318156	1.47274	0.000447893	0.0156941
Lpin1	14.3375	26.8425	1.63389	4.8311	1.87219	5.97352e-05	0.00360139
Apool	24.4058	16.4046	3.28426	0.939833	-1.48774	0.000962351	0.0272718
Rxrg	19.9978	12.6883	4.22882	2.79872	-1.57608	0.000240296	0.00959545
Fkbp3	232.489	124.67	17.6836	18.8433	-1.86484	7.5744e-07	0.000119433
Kera	80.4224	29.645	22.0409	21.8391	-2.71284	3.32909e-06	0.000375638
Tc2n	4.64517	2.84899	0.818438	0.718815	-1.63046	0.000589889	0.0189923
Commd9	21.0354	13.4187	1.93965	2.05969	-1.56762	3.87918e-05	0.0025803
Immp1l	21.1203	15.8957	1.94314	1.74918	-1.32869	0.00128804	0.0330479
Zfp871	8.97383	13.8445	0.608126	1.65166	1.54276	0.000105796	0.00544431
Egln3	6.83023	4.03241	1.42584	0.579636	-1.69383	0.000165045	0.00733467
AABR07015719.1	0.407846	1.8621	0.117664	0.381088	4.5657	1.38246e-05	0.00120588
Tp53i3	12.1749	3.59405	0.845155	0.809783	-3.3875	7.90701e-13	8.3134e-10
LOC100912917	1.81622	3.32069	0.13244	0.839507	1.82836	0.00109354	0.0302412
Sav1	15.8064	12.0121	1.08589	1.38587	-1.31588	0.00240045	0.0494526
Ncstn	11.1313	17.9042	1.64341	4.01458	1.60845	0.000400513	0.0144455
Pmm1	7.90589	13.6423	0.841181	2.22216	1.72558	5.80585e-05	0.00351754
Creb3l1	9.34903	15.0962	0.774804	4.7354	1.61473	0.00167412	0.0397491
Ypel2	3.84787	6.28173	0.525301	1.45032	1.63252	0.00158465	0.0381402
Dnah11	3.07521	1.75431	0.434009	0.639087	-1.75295	0.000228895	0.00926047
Lgalsl	37.2008	25.0801	2.13692	3.61379	-1.48328	7.39323e-05	0.00428912
Adamts8	8.03464	1.88118	1.77917	0.420194	-4.27106	4.3598e-11	3.15419e-08
Gadd45a	12.4494	36.2686	0.38099	13.5978	2.91328	1.96173e-05	0.00159693
Ncoa3	4.21492	7.74683	0.556643	2.59819	1.83795	0.00154954	0.0375105
Fbxl4	3.90382	6.08029	0.478983	0.667921	1.55752	0.00219375	0.0468612
AABR07065923.1	0.22538	16.3052	0.0536173	4.8568	72.3455	1.04444e-08	3.30056e-06
Gdap1	0.904007	2.36875	0.146267	0.474573	2.62028	0.000271947	0.0105844
Nr4a3	0.465382	1.11507	0.113393	0.324612	2.39603	0.000345884	0.0128133
Arl8a	6.2808	10.168	0.60794	2.84355	1.6189	0.00216319	0.0466757
Lamb3	2.2132	1.19026	0.609039	0.607989	-1.85942	0.000859329	0.024868
Klf10	6.22166	10.0313	0.517611	1.16334	1.61231	0.00054652	0.0180544
Tmem8c	1.6297	3.94079	0.491757	0.680192	2.41811	0.00014083	0.00656464
Rcc2	4.04654	9.40852	0.329966	5.05751	2.32508	0.00128054	0.0329485
Topors	11.5023	6.76576	3.12836	3.51036	-1.70007	0.00175014	0.0410782
Vezt	10.902	7.44084	1.20135	0.686835	-1.46515	8.21976e-05	0.00463738
Atl2	24.1521	38.5499	3.04604	6.64648	1.59613	0.000525002	0.0176637
Tmem70	41.3591	27.0499	2.91933	4.19373	-1.52899	6.29418e-05	0.00375787
Mrpl19	18.6761	12.6761	1.74687	0.762654	-1.47333	8.31172e-05	0.00464401
Slc3a1	8.02301	4.52349	0.719377	0.686165	-1.77363	9.58064e-06	0.000879345
Cfap70	2.61124	1.68716	0.517522	0.144061	-1.54772	0.00180711	0.0413886
Atp1b4	26.4622	12.0774	7.00642	3.79526	-2.19105	1.26453e-06	0.00018297
Xdh	5.55605	15.592	1.29712	8.81043	2.8063	0.000360451	0.0132334
Cdk14	3.74825	6.39199	0.355218	0.857977	1.70533	0.000182135	0.00777804
Psmc6	44.4892	32.6369	4.12124	2.7919	-1.36316	0.0019556	0.0438854
Cyp51	10.9948	6.93454	2.21586	2.59765	-1.58552	0.00114181	0.0305284
Idh3B	179.393	125.044	12.2078	19.3899	-1.43464	0.00207654	0.0455247
Prepl	43.5935	25.047	4.4115	2.71125	-1.74047	1.74919e-06	0.00023641
Gca	3.92423	6.48934	0.964688	1.84443	1.65366	0.00222024	0.0469188
Smpx	220.459	106.621	35.3753	17.4286	-2.06769	3.00452e-07	5.59888e-05
Smtnl1	127.928	57.6835	27.831	25.6496	-2.21776	3.54635e-06	0.000392942
Bmf	1.47548	3.24427	0.238373	1.18441	2.19879	0.00212064	0.0461926
Angptl4	1.47321	12.1468	1.37435	8.86575	8.24514	0.000129906	0.00621677
Sema7a	16.8053	11.6147	3.93994	1.909	-1.4469	0.00219599	0.0468612
Ehd3	2.64165	5.56839	0.327836	2.13024	2.10792	0.0011274	0.0303849
Plod1	10.9556	18.4192	0.661713	2.23423	1.68126	5.15918e-05	0.00320468
Kdm3a	5.26019	8.63251	0.295884	1.66098	1.6411	0.000633938	0.0198898
Vgll4	7.42701	11.659	0.583884	2.34445	1.56981	0.00101275	0.028503
Acat1	117.807	72.5634	10.5431	9.12088	-1.62351	0.000105369	0.00544431
Tp53inp1	3.89484	8.80355	0.654198	3.18523	2.26031	8.70997e-05	0.00474
Max	5.19399	8.54179	0.941845	2.04336	1.64455	0.00140775	0.0350483
Htra3	7.61867	11.9267	1.05519	2.49484	1.56545	0.00136278	0.0342758
Decr1	41.7887	28.8303	9.22623	3.68568	-1.44947	0.00176883	0.0412023
Slc43a1	4.15388	7.72778	0.486901	2.28175	1.86038	0.000850981	0.0246845
Mfap2	11.7598	19.8023	1.26103	5.25823	1.6839	0.000653368	0.0203437
RGD1309779	13.1424	7.98563	3.6217	2.4893	-1.64576	0.000644299	0.0201123
Barx2	8.45105	4.33881	2.80657	1.5919	-1.94778	0.000169592	0.00748878
Smad3	10.4297	23.2155	0.650721	4.11361	2.2259	6.01694e-07	9.8824e-05
Usp45	5.67208	3.41773	0.502146	0.740576	-1.6596	8.46442e-05	0.0046769
Dach1	5.92175	3.55376	0.719855	0.463548	-1.66633	9.2393e-05	0.00492797
Adamts10	4.7702	8.28346	0.478068	2.76826	1.7365	0.000826966	0.0241588
Prima1	0.442668	3.88793	0.123115	1.86003	8.78296	3.25568e-05	0.00229444
Cpz	4.84003	11.2528	0.889811	4.63979	2.32495	0.000139676	0.00655679
AC124896.1	7.34668	3.41785	1.50347	1.26714	-2.14951	3.41124e-06	0.000381408
Sln	25.8994	11.4498	15.7253	5.36865	-2.26199	0.00212432	0.0461926
Ifi27	24.8963	47.0435	3.63542	12.471	1.88958	0.000103455	0.00536876
Osgin2	8.79664	5.82232	0.809986	1.20413	-1.51085	0.000597592	0.0190409
RGD1562690	38.9291	12.2833	8.20632	3.22639	-3.16926	2.50975e-10	1.46988e-07
Tbc1d4	13.0584	8.95296	1.46245	2.03258	-1.45856	0.00103472	0.0289227
RGD1310507	0.505755	1.31975	0.137775	0.638685	2.60946	0.00106937	0.0298236
Esd	35.7668	19.8527	3.61129	1.67717	-1.80161	2.94484e-08	7.39155e-06
Sqle	4.16977	2.01848	0.888891	0.850159	-2.0658	2.65397e-05	0.00200252
Pdk4	75.8389	261.856	63.7894	123.686	3.4528	0.000115131	0.00575606
Wipf3	6.04749	2.90423	0.866085	0.720937	-2.0823	1.84841e-06	0.000245845
Ankrd42	0.796863	1.56547	0.0841869	0.381067	1.96455	0.00159596	0.0383374
Bmp4	2.02677	3.32412	0.273177	0.539025	1.64011	0.00234756	0.0486634
Akr1b8	1.88671	4.3918	0.204939	0.730036	2.32775	0.000324338	0.0121247
Nampt	63.1924	32.5189	3.77768	1.42261	-1.94325	2.93056e-09	1.19461e-06
Fam198b	6.97511	11.1907	0.855235	1.58596	1.60438	0.000398077	0.0143998
Timp1	4.88789	15.6278	0.900793	10.2134	3.19724	0.000583239	0.018877
Cd163	4.99164	11.7397	0.725398	6.86432	2.35187	0.00178741	0.0412308
Zmiz1	9.21781	14.0824	1.19571	3.13746	1.52773	0.00176088	0.041173
Dis3l	12.5753	8.31472	1.1133	0.745418	-1.51241	1.70153e-05	0.001414
Smarcd2	7.81231	14.7315	1.12457	5.18455	1.88568	0.000657331	0.0204154
Lgals3	9.88818	31.3094	0.822938	22.3305	3.16634	0.00176436	0.0411762
Cpa1	7.57432	4.51173	1.95392	0.455365	-1.6788	0.000427765	0.0151616
Tigd4	4.12298	2.10305	0.227253	1.16152	-1.96047	3.26471e-05	0.00229444
Nrp1	25.0297	18.5446	2.25392	2.89795	-1.3497	0.002133	0.0462677
Pkd1	5.64859	8.80058	0.577612	1.54012	1.55801	0.000813465	0.0239349
Esm1	3.43499	1.58617	0.363172	0.562243	-2.16559	7.98167e-07	0.000124262
Ube3d	1.24308	0.640892	0.185127	0.126964	-1.93961	0.000153801	0.00695439
Pdgfrl	10.5321	15.8085	1.38093	3.94155	1.50098	0.00180464	0.0413886
Fbxw7	11.8642	6.39068	1.26994	1.56147	-1.85648	6.02635e-07	9.8824e-05
Acad11	3.41678	2.1083	0.583011	0.870884	-1.62063	0.00220323	0.0468612
Hspb3	43.2595	27.8094	5.1238	4.89782	-1.55557	9.45523e-05	0.00499098
Tenm4	0.79541	1.63296	0.138798	0.424503	2.05298	0.00194629	0.0438413
Timm8a1	21.2519	15.025	2.0144	1.633	-1.41443	0.000723601	0.0220833
Cmc2	26.3538	19.391	3.04811	2.01259	-1.35907	0.00231345	0.0483523
Sdhaf3	12.083	8.02139	1.77176	1.85445	-1.50634	0.000826699	0.0241588
Hr	3.41964	6.2238	0.188209	1.16057	1.82001	0.000194009	0.00811604
Dusp26	8.37378	5.07756	1.04095	1.28752	-1.64917	8.20808e-05	0.00463738
Rspo3	4.31395	1.2998	2.33614	0.721773	-3.31894	5.7944e-05	0.00351754
Mettl21c	14.6543	7.47078	5.19723	2.32006	-1.96155	0.000111187	0.00562755
Rpl22l1	58.5857	28.3621	9.89362	8.78332	-2.06563	5.04489e-07	8.77049e-05
Mrps31	16.5156	12.1425	1.86528	0.810278	-1.36015	0.00172037	0.0405342
Rrad	4.82579	2.37193	2.13533	1.12368	-2.03454	0.00161594	0.0385996
Cp	5.90868	13.6688	0.715161	8.49747	2.31334	0.00222889	0.0469404
Abhd14a	1.83581	4.18536	0.250053	0.868775	2.27985	0.000423575	0.0150565
Pkia	172.035	107.684	10.0608	16.9558	-1.59759	0.000138411	0.00652229
Ssbp1	27.3408	19.5364	2.65516	1.50286	-1.39947	0.000812029	0.0239349
Glrx	4.5602	19.3101	1.323	3.94492	4.23448	2.85501e-08	7.31537e-06
Cdadc1	31.5646	23.9694	1.32963	2.24832	-1.31687	0.00217293	0.0467218
Adk	32.3134	23.2142	2.6547	3.65643	-1.39197	0.000401976	0.0144558
Ndufc2	334.922	221.949	50.9154	34.8022	-1.509	0.00110602	0.0303849
Dnajc2	22.5591	15.9285	1.27576	3.2385	-1.41627	0.000414546	0.0148644
S100a13	4.62122	12.4732	0.92665	4.09096	2.69911	7.94198e-05	0.00452883
Maf	14.3849	25.4347	2.54037	5.41414	1.76815	9.57001e-05	0.00502998
Msra	2.75192	5.87729	0.314239	0.207359	2.1357	1.54369e-05	0.00131846
Nexn	303.172	200.641	35.848	45.3304	-1.51102	0.00164474	0.0392027
Shisa2	2.1951	1.26864	0.637296	0.429448	-1.73027	0.0011741	0.0309876
Nr5a1	0.450871	1.33121	0.354143	0.611297	2.95253	0.000836294	0.0243734
Bloc1s2	7.55599	15.0978	1.34445	2.29373	1.99813	5.11997e-06	0.000543966
Bag2	14.5735	7.7526	2.48164	0.844316	-1.87982	1.47059e-06	0.000207894
Trim55	22.6736	15.3332	1.62044	1.99363	-1.47872	0.000172151	0.00753482
Tmem2	4.24209	8.09271	0.476969	2.28257	1.90772	0.00145013	0.0358135
Mlf1	382.743	206.827	46.5382	30.4449	-1.85054	6.30337e-06	0.000646043
Spsb4	2.77132	1.34137	0.504664	0.336539	-2.06604	2.08641e-06	0.000270113
Rpa2	3.55866	5.85139	0.214052	1.15226	1.64427	0.00198654	0.0441019
Dnajb4	21.4757	14.0904	3.45408	3.00359	-1.52413	0.00018944	0.0080066
Entpd2	8.5649	13.8316	1.16373	2.15695	1.61492	9.0551e-05	0.00486326
Tinagl1	6.7049	15.0181	1.64009	4.78596	2.23987	8.96678e-05	0.00483996
Dok5	14.3225	8.74064	1.12726	2.24708	-1.63861	7.66196e-06	0.000753876
Chchd3	191.228	119.19	16.4356	18.2332	-1.6044	8.97236e-05	0.00483996
Sap30	8.69366	4.45251	1.58698	0.671541	-1.95253	9.5261e-06	0.000879345
Foxo1	8.98871	16.5214	1.13668	4.25439	1.83801	0.0019857	0.0441019
Txndc5	15.4976	23.8303	0.437947	6.492	1.53768	0.00182263	0.0415122
LOC102550391	4.66361	10.3017	1.04472	5.72292	2.20895	0.00228993	0.0479792
Psma4	31.1269	21.3034	2.12626	1.80516	-1.46112	0.000155562	0.00700828
Lancl1	4.04307	7.31943	0.123288	1.28901	1.81037	0.000487449	0.016823
Dffa	18.0727	10.5801	2.83048	2.36649	-1.70817	5.08179e-05	0.00317263
Sema4d	9.365	16.6135	1.01112	2.10417	1.774	0.000511514	0.0173788
Aebp1	18.8189	34.2533	2.41981	12.9724	1.82015	0.00241554	0.0496008
Acaa2	110.412	50.1295	11.9602	9.86798	-2.20253	2.3395e-08	6.25512e-06
Ankrd2	91.8734	38.2358	38.7654	22.8124	-2.40281	0.000131623	0.00627456
Lcn2	0.254337	7.21089	0.116482	5.92617	28.3517	0.000205046	0.00846263
Klhl13	20.1297	14.3118	1.27063	1.20035	-1.40651	0.000234108	0.00940945
Zfp503	1.58201	3.61451	0.194868	0.958712	2.28476	0.000503666	0.0172551
Cpt1a	2.24814	5.67874	0.580032	1.86189	2.52598	0.000169918	0.00748878
Fn1	38.8102	73.1395	5.76683	24.769	1.88455	0.00141362	0.0351234
Slc7a8	2.49093	4.77132	0.39417	1.12223	1.91548	0.0011273	0.0303849
Csrp3	131.014	48.8395	48.4413	20.8971	-2.68254	6.53224e-06	0.000663967
Anxa10	2.95551	1.45082	0.72313	0.360196	-2.03712	1.64232e-05	0.00137408
Adgrb2	0.232274	4.51021	0.0339741	1.55781	19.4176	1.93156e-07	3.71191e-05
Scara5	4.17538	8.84158	0.718784	2.94662	2.11755	0.000113088	0.00567701
Sgcg	53.4121	37.7576	3.00216	4.55218	-1.41461	0.000594736	0.019034
Cbfb	14.8248	23.7732	1.18073	5.96404	1.60361	0.000756807	0.0227579
Csgalnact2	15.7783	11.0551	0.38271	1.22063	-1.42724	0.000423419	0.0150565
Cbfa2t3	6.7481	10.3664	0.757262	1.7283	1.5362	0.00182168	0.0415122
Fahd1	12.5324	8.5911	1.78922	2.10359	-1.45877	0.00120434	0.0314482
Hagh	10.0655	16.856	1.38446	1.83916	1.67463	0.000220382	0.00900492
Myoz2	517.91	170.389	135.986	103.759	-3.03957	9.71817e-07	0.000145761
Lrrc39	34.5737	24.2957	4.07626	4.02553	-1.42304	0.000621364	0.0196963
Timm21	41.2964	27.6868	4.45933	4.37188	-1.49155	0.000146968	0.00671954
Mrpl44	18.8327	14.0644	1.55781	1.33556	-1.33903	0.00161629	0.0385996
Bcat1	1.9484	4.86698	0.237033	2.01954	2.49794	0.000306418	0.0115958
Slc9a2	2.90147	1.67902	0.337773	0.510574	-1.72808	0.00012574	0.00608849
RGD1307461	6.68077	2.37944	1.08901	0.71095	-2.80771	2.4109e-09	1.05899e-06
Abtb1	3.0958	5.27076	0.588119	1.1006	1.70255	0.00195208	0.0438854
Lyrm5	40.5223	23.9784	5.30993	3.0024	-1.68995	1.74294e-06	0.00023641
B4galt6	5.41676	3.51376	0.339155	1.12133	-1.54159	0.00146001	0.0359853
P3h3	9.87914	18.0225	1.01082	4.01553	1.8243	2.95478e-05	0.00215035
Myof	3.11541	6.28625	0.215855	2.36333	2.01779	0.000537174	0.0179044
Rnf144b	5.10288	3.11727	0.727366	0.960075	-1.63697	0.00125625	0.0324594
Pdlim1	35.7333	25.5538	6.15647	5.8978	-1.39835	0.00182208	0.0415122
Pdp1	36.121	24.674	1.42044	4.3153	-1.46393	0.000165193	0.00733467
Mrps9	50.8801	37.5798	4.25777	3.91113	-1.35392	0.00244202	0.0499235
Tldc1	0.781338	1.57236	0.0671413	0.264582	2.0124	0.00111156	0.0303849
Casq2	71.3675	28.8304	15.3837	11.8053	-2.47543	1.73927e-07	3.4502e-05
Mical2	6.81025	15.0888	1.48018	5.09899	2.2156	4.65868e-05	0.00298422
Cd1d1	5.74822	2.18651	0.528556	1.12055	-2.62894	2.20921e-08	6.03802e-06
Ift140	1.6566	3.50535	0.13453	0.858145	2.11599	0.000754626	0.0227479
Card19	16.0418	11.7937	1.32415	1.00567	-1.36021	0.000986708	0.0278978
Dgat2	7.23763	16.2177	1.48573	7.33698	2.24075	0.000923356	0.0264717
Lrrc16a	0.922576	2.17641	0.103352	0.925378	2.35906	0.00211389	0.0461926
Crispld2	2.3141	4.27743	0.414991	0.891217	1.84842	0.00124205	0.0322278
Msrb2	4.29547	2.41735	0.43462	0.552018	-1.77694	1.89306e-05	0.00155219
Mtfr1l	103.696	47.885	6.66855	5.25576	-2.16552	3.01104e-09	1.19461e-06
Ppp2r2d	14.5001	10.4196	0.927586	0.638649	-1.39163	0.00154973	0.0375105
Otud1	11.8715	4.64607	5.82911	1.41301	-2.55516	0.000100582	0.00524176
Nck2	10.3379	7.22318	0.941421	1.26371	-1.43121	0.00185036	0.0420658
Ephx2	5.54977	0.606594	0.347021	0.1153	-9.14908	0	0
Prss23	11.0344	24.8357	1.20559	3.89543	2.25076	3.16531e-06	0.000362538
Mustn1	35.5693	69.5387	6.63983	16.9772	1.95502	0.000446115	0.0156765
AABR07001512.1	0.0936438	5.56228	0.0659306	2.45072	59.3982	6.57387e-07	0.000106384
Tpm3	363.288	185.239	139.626	110.467	-1.96119	0.00151939	0.0370773
Gpr157	4.07847	10.2432	0.845153	2.32146	2.51153	3.69958e-06	0.000406261
Mdk	2.52556	5.80129	0.377311	2.33982	2.29703	0.00054737	0.0180544
Bphl	5.33479	2.57014	0.479935	0.760826	-2.07568	5.7282e-07	9.65083e-05
C2cd3	1.04211	2.27243	0.0821176	0.811963	2.1806	0.00148033	0.036268
Aldh1a1	20.4087	11.1376	1.37672	1.46736	-1.83241	9.5634e-08	2.02794e-05
Pi15	7.01429	12.9092	0.838026	3.78541	1.84042	0.000285779	0.0110345
Ucp3	7.3505	46.3295	6.74711	22.048	6.3029	3.09555e-06	0.000359171
Ucp2	12.2177	46.9054	1.56608	28.7531	3.83914	0.00014576	0.00668921
Mutyh	1.21743	2.89116	0.211515	1.29588	2.37481	0.0022137	0.0468612
AABR07007730.1	0.037617	2.42297	0.036591	0.313749	64.4117	1.32129e-08	3.86918e-06
Slc27a1	2.04014	5.95721	0.207693	3.59908	2.92	0.00109664	0.0302412
Tnni3	2.65468	0.832943	1.07726	0.298253	-3.18711	2.6677e-06	0.000321667
Gda	9.06866	21.5723	1.36551	11.2534	2.37878	0.000948994	0.0270178
Acot13	83.4794	54.2153	10.1948	11.4155	-1.53978	0.000212274	0.00870251
Slc3a2	21.1659	41.1938	1.6933	3.19955	1.94624	5.42928e-06	0.000565887
Hbegf	12.3494	7.06178	2.68993	2.39956	-1.74876	0.000184676	0.00783217
Agtpbp1	21.4478	15.7036	2.47552	2.50733	-1.3658	0.00111894	0.0303849
Pax7	2.20116	1.41437	0.23462	0.281759	-1.55629	0.000942289	0.0269516
RGD1559896	4.37143	7.94132	0.245694	2.98518	1.81664	0.00168059	0.0398257
Adamts12	6.66504	11.5733	0.727888	3.28135	1.73642	0.000563637	0.018426
Col4a5	4.54905	9.58652	0.375532	2.72518	2.10737	4.56637e-05	0.00295589
Phf7	3.94437	7.80072	0.546499	1.16501	1.97768	2.25421e-05	0.00176589
Ifit1	0.299614	4.48945	0.0650797	2.79957	14.9841	6.36221e-05	0.00377435
Prkcq	19.898	13.6677	2.28498	1.79576	-1.45584	0.000110451	0.00562274
Nupr1l1	7.54822	21.4042	1.14115	6.69395	2.83566	9.29499e-06	0.000866053
Gstm4	4.47903	14.2134	0.450196	1.74739	3.17332	1.15632e-08	3.55539e-06
Atp5c1	78.5989	54.681	6.5555	8.19899	-1.43741	0.000720677	0.0220833
P2ry2	8.34823	5.5637	1.19327	1.4976	-1.50048	0.0019193	0.0433925
Stk16	5.51991	8.6721	0.337357	1.6925	1.57106	0.000536256	0.0179044
Sult1a1	15.6946	33.473	3.68309	12.3401	2.13277	0.000242948	0.00966997
Esr1	3.2201	1.38576	0.754646	0.245534	-2.32371	4.63722e-07	8.38722e-05
Afap1l1	25.6704	17.4414	2.76836	2.86076	-1.47181	0.000176089	0.00763344
Rab3a	12.3422	8.29201	1.1557	2.49447	-1.48845	0.000374332	0.0135809
Asb18	4.83476	2.724	0.71534	0.910768	-1.77488	0.000246506	0.00977992
Lamp1	30.3541	45.7724	1.81001	7.71503	1.50795	0.00155341	0.0375105
Slc12a4	5.53576	8.84347	0.710204	1.78655	1.59752	0.00076511	0.0227669
Kcna5	4.56166	1.9066	1.11869	0.465709	-2.39257	1.65127e-06	0.000228191
Pinlyp	2.10852	5.04925	0.593589	1.21139	2.39469	0.000152768	0.00694124
Ip6k1	4.85793	8.30136	0.487101	2.97599	1.70883	0.00135769	0.0342758
mrpl11	40.182	25.4036	6.43183	2.72416	-1.58174	2.28163e-05	0.00177606
Taf13	9.11135	24.368	0.729055	3.10296	2.67446	1.16177e-07	2.42179e-05
Atcay	12.0024	6.84408	0.95882	2.27165	-1.75369	1.20504e-05	0.00106624
Borcs8	6.86501	14.2636	0.57081	3.23122	2.07773	1.18953e-05	0.00106015
Cma1	4.6845	14.1317	1.4222	10.4309	3.01669	0.00220451	0.0468612
LOC500956	0.521707	2.0507	0.121511	1.14588	3.93075	0.000764126	0.0227669
Efemp2	5.64425	9.4622	0.35786	3.17746	1.67643	0.00236833	0.0488726
Pfkfb4	3.40802	1.63285	0.394114	0.430003	-2.08716	1.17567e-06	0.000172138
Mrpl4	26.1135	18.4356	1.27723	2.98925	-1.41647	0.000286333	0.0110345
Nme6	5.30934	3.12633	0.346502	0.325734	-1.69826	0.00011695	0.00582334
Stc2	5.35668	1.70795	1.2423	0.31688	-3.13633	3.18589e-09	1.21101e-06
Arl4d	1.34537	3.07102	0.298189	0.713373	2.28265	0.000287998	0.0110345
Clip3	0.729943	2.03599	0.116819	0.257127	2.78924	0.000176266	0.00763344
Cdc42ep2	2.13675	6.04803	0.294579	3.68066	2.83048	0.00100322	0.0282995
Hspb6	394.187	244.965	53.524	61.0415	-1.60916	0.000318979	0.0119973
Myl3	705.034	299.508	309.416	189.198	-2.35397	0.000595829	0.019034
Mrpl16	37.2212	27.7552	3.53449	3.05184	-1.34106	0.00188467	0.0426878
Fxyd7	5.17725	2.40072	0.475517	0.843477	-2.15653	4.89999e-07	8.73405e-05
Rasgrp2	2.37453	6.1908	0.444146	3.54142	2.60717	0.00133961	0.0339709
Mllt11	22.5754	10.8105	2.15905	2.35168	-2.08829	3.29884e-08	7.95538e-06
Gpr137	2.74849	4.56144	0.405443	0.592892	1.65962	0.00154348	0.0375105
Bad	1.1149	6.83903	0.107292	1.23605	6.13422	3.24931e-09	1.21101e-06
Vegfb	12.7387	5.53064	1.96905	1.10515	-2.30329	1.48925e-08	4.25961e-06
Prnp	22.2039	33.0429	1.58758	4.57097	1.48816	0.0011315	0.0303849
Mstn	13.8818	9.25895	2.83171	1.72736	-1.49928	0.00108492	0.0301887
Ccdc92	0.510203	1.04397	0.0745998	0.191403	2.04619	0.000946604	0.0270123
Akr1cl	7.11932	4.3424	1.98862	1.48123	-1.63949	0.00200215	0.0442886
Crabp2	1.53195	0.725815	0.509488	0.291499	-2.11066	0.000358166	0.0131889
Dusp23	11.4217	6.34305	1.12591	1.42334	-1.80066	9.17794e-07	0.000141099
LOC100361993	17.4341	28.0625	0.724599	5.56318	1.60963	0.000465253	0.0161629
Cxcl9	8.66537	19.1212	1.71599	3.37458	2.20663	5.35388e-06	0.000562798
Fkbp5	2.54909	15.6097	1.30646	5.46379	6.12365	7.25937e-08	1.61444e-05
Cdk9	6.10326	9.94459	0.46004	2.89921	1.62939	0.00187366	0.0425169
Tp53i13	2.15593	4.28944	0.144116	0.881981	1.9896	0.000457837	0.0159929
Tmem126a	31.9528	22.3454	3.15288	3.08704	-1.42995	0.000713318	0.0219328
Mettl21cl1	2.65813	7.94757	0.827334	2.63515	2.98992	7.57461e-06	0.000753876
Ctxn3	2.12761	0.88177	0.596263	0.121361	-2.41288	1.36884e-06	0.000195761
Ppp2r3a	54.1285	34.2894	3.3131	6.22195	-1.57858	7.31677e-05	0.00426488
AABR07047835.1	1.87302	1.15983	0.184256	0.220552	-1.61491	0.00026032	0.0102948
Ostc	45.2263	31.5474	4.51287	8.06355	-1.4336	0.00174833	0.0410782
RGD1305645	41.2953	20.8547	12.4812	11.3147	-1.98014	0.000292071	0.0111558
Tet2	13.0485	8.68642	1.61282	1.6537	-1.50218	0.000119193	0.00588739
Rpusd1	0.834037	2.09154	0.183084	0.494762	2.50773	0.000125472	0.00608849
Rarb	1.69264	1.08003	0.195848	0.197595	-1.56722	0.00115828	0.0307681
Fundc2	44.0024	28.2015	2.9973	2.25665	-1.56028	2.70837e-05	0.00203111
Fam220a	8.96954	5.432	1.24209	0.856844	-1.65124	3.8448e-05	0.0025803
Slc35a2	1.96233	3.33066	0.0803839	0.851004	1.6973	0.0019609	0.0438854
Cep19	33.0558	14.4924	1.38841	1.09827	-2.2809	4.09353e-11	3.14664e-08
Smco1	18.7053	13.2587	1.74658	3.20987	-1.41079	0.00206795	0.0454173
Pcolce	62.5232	102.687	4.77871	22.1797	1.64239	0.00127646	0.0329122
Lrp1	20.2065	33.2978	2.23301	6.72621	1.64788	0.00045902	0.0159929
Zfat	1.89739	4.74576	0.172979	1.13216	2.5012	0.000304702	0.0115664
Tppp2	0.640881	1.94434	0.173827	0.74951	3.03386	0.000356648	0.0131724
Fam198a	0.842051	1.84869	0.197686	0.420404	2.19547	0.00151011	0.0369242
Armcx3	26.765	18.1988	2.31956	2.13302	-1.4707	2.0955e-05	0.0016671
Clk1	34.8903	56.8327	3.24501	11.2391	1.6289	0.00059235	0.0190217
Jun	44.6204	29.2897	11.2544	6.73617	-1.52342	0.00222499	0.0469386
Tmem255b	2.61921	1.5014	0.282194	0.296921	-1.74451	3.32403e-05	0.00232285
Col14a1	30.3391	58.7188	3.39004	17.5514	1.93542	0.000509749	0.0173668
Cercam	4.75266	8.71341	0.204749	2.63453	1.83338	0.00023045	0.00929281
LOC691921	14.7234	33.3099	1.77972	6.30653	2.26238	3.18352e-06	0.000362538
LOC100910708	2.42521	5.62409	0.220866	1.13907	2.31901	0.000119129	0.00588739
Plekhf1	4.81871	8.69506	0.918813	2.08991	1.80444	0.00017049	0.00748878
Cnn1	3.19727	8.31343	1.29823	4.38089	2.60017	0.00043567	0.0153533
Adamtsl2	1.34257	3.99538	0.407654	0.834268	2.97593	3.74022e-05	0.00255859
Nit2	39.6878	15.9966	4.2707	2.91576	-2.48101	3.51867e-11	2.88508e-08
Cmss1	3.41782	6.16634	0.51575	2.16275	1.80417	0.00231559	0.0483523
Plscr3	3.39788	5.88949	0.190302	1.28808	1.73328	0.00119687	0.0313302
RGD1309104	24.3021	17.6083	2.06764	1.23485	-1.38015	0.000362456	0.0132674
Mmp11	0.542115	1.39845	0.133873	0.646716	2.57961	0.0010941	0.0302412
Hspb7	148.41	65.8206	56.1469	28.5294	-2.25476	0.000106738	0.00546985
RGD1564883	0.976345	4.07548	0.32337	1.53371	4.17422	3.12612e-05	0.00223656
AY172581.5	37.9671	0	6.11858	0	#NAME?	0	0
Dusp8	6.44854	3.00566	1.1587	0.51496	-2.14547	2.27562e-06	0.000288535
Actg2	2.77853	9.11838	1.30678	6.6654	3.28172	0.00169976	0.0401255
AY172581.6	12.1103	0	1.52062	0	#NAME?	0	0
Pak1	1.89831	4.64714	0.418334	1.22357	2.44805	7.95372e-05	0.00452883
Slc8a3	3.46007	6.26624	0.251746	2.3742	1.81102	0.00221367	0.0468612
AY172581.7	300.98	179.201	39.2105	38.8687	-1.67957	0.000144366	0.00665005
Zbtb16	17.6931	34.2907	4.79531	5.93057	1.93809	0.000161799	0.00723625
Lrrc30	17.2373	27.9511	3.58945	6.97166	1.62155	0.00131156	0.0333974
Mt-cox3	0	21946.7	0	11370.1	Inf	4.65736e-08	1.06076e-05
Zfp2	1.80952	1.11713	0.212644	0.103526	-1.61979	0.000373269	0.0135809
Hmgn3	43.4824	25.6776	4.00207	3.90741	-1.6934	1.64034e-06	0.000228191
Mt-nd4l	0	37.1236	0	30.6997	Inf	8.34479e-05	0.00464401
AY172581.10	126.734	38.7721	46.537	25.6373	-3.26869	1.89883e-06	0.000248444
Ceacam16	1.58527	0.88515	0.527303	0.214124	-1.79096	0.00119727	0.0313302
Ccdc58	13.135	9.4004	1.37781	0.394333	-1.39728	0.00102477	0.0287098
Chchd7	13.3103	8.32066	0.924204	1.21059	-1.59967	2.43642e-06	0.000299656
Enah	43.505	20.9548	10.3863	5.79968	-2.07613	7.06904e-06	0.00071264
Msmo1	10.023	5.31148	2.41131	2.31863	-1.88704	0.000129462	0.00621677
RGD1562136	12.3088	8.90682	1.06362	0.911172	-1.38195	0.00117363	0.0309876
Lmod3	89.7989	57.6307	6.06631	10.8583	-1.55818	4.78462e-05	0.00304902
AABR07025074.1	3.97318	2.0232	0.195336	0.447285	-1.96381	2.60991e-06	0.000317814
AY172581.18	63.4878	23.4845	33.6483	22.0274	-2.7034	0.000564812	0.018426
Rpl26-ps1	0.693944	1.69426	0.373108	0.504013	2.4415	0.000766363	0.0227669
Slco3a1	9.31161	6.0955	1.17051	0.862468	-1.52762	0.000179422	0.0077404
Klk1c9	2.37075	5.12455	0.427159	2.3728	2.16157	0.00134579	0.0340573
LOC689130	0.796003	1.5076	0.241995	0.30737	1.89396	0.00199095	0.0441202
Svep1	4.83548	8.38306	0.438913	1.48129	1.73366	0.00012907	0.00621677
Adamts20	7.77104	5.17427	1.04678	1.54129	-1.50186	0.00180476	0.0413886
LOC100360791	9.69882	47.5379	0.93184	5.97391	4.90141	1.73797e-09	8.22128e-07
AY172581.21	18.9569	41.3883	3.84831	11.1036	2.18329	2.76017e-05	0.00204502
Musk	2.80882	5.09667	0.263144	1.34774	1.81452	0.00122949	0.0319693
Tnnt2	7.77578	14.5169	1.22562	2.47872	1.86693	7.24426e-05	0.00424272
AABR07060610.1	0.594829	13.1892	0.134194	3.38691	22.173	2.92444e-09	1.19461e-06
LOC100912195	41.2113	27.2338	4.92039	5.21536	-1.51324	0.00019098	0.00804404
Nr3c2	5.13218	3.15758	0.617453	0.963477	-1.62535	0.00072667	0.0221221
Ube2ql1	1.92781	0.72772	0.676125	0.344434	-2.6491	2.46342e-05	0.00188184
Xirp2	302.366	200.625	38.2018	42.3255	-1.50712	0.00167389	0.0397491
Mir206	2.59564	0.589452	0.427858	0.30674	-4.40348	9.34146e-11	6.38281e-08
Mir3557	4.36019	2.19666	1.21308	0.730264	-1.98492	0.000140911	0.00656464
Mir133b	12.8397	2.01726	3.36777	0.651758	-6.36493	1.79496e-11	1.57688e-08
Mir134	2.31806	1.47412	0.356225	0.351943	-1.57251	0.00216939	0.0467218
Ifit1bl	3.11519	1.17219	1.40156	0.856147	-2.65759	0.000133537	0.00634123
Pwwp2b	4.16087	1.47334	0.935398	0.208556	-2.8241	9.20031e-09	3.05823e-06
Ppp1r27	143.557	58.783	18.4261	15.7448	-2.44215	1.0466e-08	3.30056e-06
Uqcrc2	384.642	258.972	38.9907	45.9522	-1.48526	0.000849274	0.0246845
Ppp1r1a	87.3969	44.8669	11.1303	11.1908	-1.94792	1.79273e-07	3.49982e-05
Zfp385a	12.4006	26.5745	3.17315	6.1313	2.143	2.20222e-05	0.00173622
Etfbkmt	2.99357	5.60003	0.526653	1.8403	1.87068	0.00234049	0.0486245
Xirp1	39.5151	19.9231	14.6017	5.35267	-1.98338	0.000110635	0.00562274
Ccdc77	1.655	5.64483	0.179253	0.63899	3.41078	2.14457e-06	0.000274751
RGD1564171	0.901826	2.38652	0.228415	0.603251	2.64632	0.000287835	0.0110345
Tceal7	620.119	382.822	107.71	68.0443	-1.61986	0.00113052	0.0303849
RGD1565183	2.48928	1.29529	0.356014	0.402959	-1.92179	7.99646e-06	0.000768348
43161	5.73692	9.44521	0.396215	2.29663	1.64639	0.00113124	0.0303849
Akr1c19	2.23049	5.16821	0.370413	1.6727	2.31708	0.000184658	0.00783217
AABR07026311.1	7.04793	2.00224	1.15454	0.571935	-3.52003	1.32123e-10	8.55253e-08
RT1-A1	0.996034	22.7957	0.145662	22.5647	22.8865	0.00076328	0.0227669
Srpx	14.7477	22.6293	1.66227	5.21081	1.53443	0.00196252	0.0438854
Cldn12	5.41412	8.34754	0.493604	1.08876	1.54181	0.000488317	0.016823
Abcg3l3	1.03153	2.78151	0.248376	0.805622	2.69649	0.000152946	0.00694124
Triqk	1.86207	1.16426	0.333606	0.441803	-1.59936	0.00197611	0.0440293
LOC103690001	2.57267	1.21086	0.452718	0.415811	-2.12467	2.72704e-06	0.00032563
Mir665	2.72956	1.05691	0.87443	0.464406	-2.58258	4.66458e-06	0.000503242
AABR07008066.1	0.964187	2.76844	0.333332	0.949554	2.87127	0.000226275	0.00920339
Palldl1	58.0263	35.4885	8.26372	7.50004	-1.63508	8.48578e-05	0.0046769
Cd209f	0.390522	2.25918	0.229882	1.0411	5.78504	4.05988e-05	0.00268454
Ndufv2	643.632	408.314	82.4846	75.6917	-1.57632	0.00236589	0.0488726
Pde4d	8.49911	15.8018	0.581033	3.29968	1.85922	1.44975e-05	0.00124689
Asb5	36.0897	18.1297	3.59215	2.8979	-1.99064	2.20339e-09	1.00369e-06
RGD1563159	1.81077	0.995913	0.422429	0.298678	-1.8182	0.000419426	0.0149957
Junb	3.61036	12.5764	0.566835	8.14562	3.48342	0.000578	0.0188064
Rwdd1	27.9196	20.304	1.68862	1.07292	-1.37508	0.00178408	0.0412308
Rgcc	23.7153	17.2106	2.55513	3.5941	-1.37795	0.00169461	0.0400807
AABR07025284.1	55.042	32.2705	8.21271	8.77094	-1.70565	1.86243e-05	0.00153732
Mt2A	7.71572	22.6673	2.89475	10.2801	2.93781	6.22007e-05	0.00373174
Hdhd2	4.55006	7.3739	0.315462	0.263863	1.62062	0.00109583	0.0302412
Smim13	2.93001	6.00876	0.342442	1.08997	2.05076	8.28612e-05	0.00464401
Apcdd1	1.73683	4.0936	0.0897408	2.06117	2.35693	0.00218268	0.0468495
Cap2	57.332	39.7874	8.14469	8.06653	-1.44096	0.00144625	0.0357895
LOC100910678	5.37691	9.66168	0.499712	1.62978	1.79688	8.55601e-05	0.0046769
Kyat3	4.23032	1.89628	0.704122	0.173997	-2.23085	5.06305e-07	8.77049e-05
LOC691015	2.32254	1.05792	0.604182	0.401567	-2.19539	2.51728e-05	0.00191111
AY172581.24	20.7799	5.8064	7.2924	6.54553	-3.57879	2.8032e-06	0.000331505
LOC298139	18.2156	12.4209	1.67441	2.04302	-1.46653	0.00121199	0.031581
LOC100909784	56.8276	31.3087	21.1009	7.71357	-1.81507	0.000625146	0.0197145
Rusc2	8.81725	5.63217	1.2577	1.07315	-1.56551	0.000579706	0.0188122
Cfl2	227.366	144.83	21.6581	15.7289	-1.56988	0.000136847	0.00647338
AC129244.1	1.87112	0.828091	0.831179	0.504939	-2.25955	0.000686231	0.0212059
AABR07064061.1	25.2302	9.63848	1.74585	1.46875	-2.61765	8.17335e-12	7.73262e-09
Hba-a3	0.0946677	82.3539	0.0559867	36.5011	869.926	8.83328e-08	1.90597e-05
Dedd2	1.11634	2.68791	0.167146	0.92757	2.40778	0.000731808	0.0221687
Ctdspl	2.6512	5.65807	0.436	1.34717	2.13416	0.000337009	0.0125223
Myh3	56.8138	30.7987	18.3506	15.3697	-1.84468	0.000765953	0.0227669
Pnpo	2.17864	4.38319	0.318886	0.889102	2.01189	0.000917435	0.0263634
AABR07043421.1	30.1869	48.5109	1.49519	5.6831	1.60702	0.000300825	0.0114546
Cited4	8.56246	5.32869	1.00887	1.89171	-1.60686	0.000543205	0.0180544
LOC100912489	79.985	205.831	18.8438	97.1043	2.57337	0.000619635	0.0196922
Wbscr27	0.8963	2.17925	0.196933	0.67971	2.43138	0.000624121	0.0197145
LOC681367	7.91042	4.40765	1.35087	0.623981	-1.7947	5.04077e-05	0.00317263
Apoo	64.1914	45.5803	6.62787	7.81421	-1.40831	0.00129246	0.0330479
LOC100912030	20.078	10.9129	1.54723	1.59845	-1.83984	3.05284e-07	5.60402e-05
AABR07065531.2	2.51311	0.271416	0.815035	0.135795	-9.25924	1.40072e-09	6.89096e-07
LOC100909761	118.64	81.5776	10.8248	12.3033	-1.45432	0.0013961	0.0348998
AABR07008066.2	5.53856	13.0281	0.602681	3.3881	2.35226	7.75049e-06	0.000756534
AABR07025288.1	8.10037	1.65117	2.70121	1.0094	-4.90583	6.00274e-09	2.10936e-06
Cox7a1	6.38457	11.1996	1.04338	2.11014	1.75417	0.000157707	0.00707898
AC115420.2	0.775319	1.74216	0.108405	0.684493	2.24703	0.00203155	0.0448582
Ccdc57	3.49687	2.12465	0.604618	0.397588	-1.64586	0.000628953	0.0197839
RT1-CE16	0.0523629	16.5368	0.0399232	11.3747	315.812	2.73934e-05	0.00204188
Mrps22	29.5946	19.9164	1.89458	1.09853	-1.48594	4.27225e-05	0.00279492
AABR07072283.1	3163.96	7131.12	663.364	2357.04	2.25386	0.00139289	0.0348903
Hist1h2aa	0.887243	2.38091	0.443981	0.966993	2.68349	0.00125158	0.0324067
LOC100911725	2.25226	1.00581	0.316874	0.290398	-2.23925	7.14939e-07	0.000114195
Uqcrq	213.424	120.755	43.3808	21.222	-1.76742	3.7862e-05	0.00255859
LOC100911042	20.2139	14.0082	2.04721	3.5877	-1.443	0.000730336	0.0221687
Nudt13	4.38699	2.79286	0.484623	0.256952	-1.57079	0.000321097	0.0120402
AABR07035224.1	6.70573	11.0549	1.213	2.65295	1.64857	0.00178032	0.0412308
Tmem159	2.10191	4.02805	0.174367	1.11905	1.91638	0.0019438	0.0438413
Pdss1	8.94229	5.69492	0.890856	0.444537	-1.57022	0.000125278	0.00608849
AABR07064724.2	45432.7	78520	9617.64	24526.2	1.72827	2.38368e-05	0.00183231
Twf2	27.4491	19.0127	4.16489	3.57888	-1.44373	0.00112501	0.0303849
AABR07008910.1	84.0565	156.598	15.1978	53.5442	1.86301	0.00243295	0.0498713
Ak1	91.3351	248.587	5.37063	54.151	2.72171	2.33976e-06	0.000290674
AABR07035218.1	6.7296	11.0779	1.2534	2.6693	1.64615	0.00175919	0.041173
AABR07065531.4	4.50647	0.0780448	1.18367	0.187927	-57.7421	5.56e-13	6.83824e-10
AABR07012054.1	15.2844	8.29732	1.59897	1.93894	-1.84208	1.73233e-07	3.4502e-05
Glul	90.969	211.706	19.9112	50.569	2.32723	3.88125e-05	0.0025803
Mir6331	3.16477	1.44581	1.04907	0.276775	-2.18893	3.12781e-05	0.00223656
AABR07050212.1	2.41583	1.42726	0.704861	0.42931	-1.69264	0.00155544	0.0375105
Gstm5	12.6624	8.53098	2.75802	0.826576	-1.48429	0.00114952	0.0306015
AABR07065532.2	3.08548	1.95422	0.331246	0.626077	-1.57888	0.0019697	0.0439662
LOC100911911	0.809289	2.4393	0.118558	0.293715	3.01413	7.62976e-06	0.000753876
AABR07002973.1	20.3508	10.1694	2.35656	1.7585	-2.00117	2.58428e-08	6.76257e-06
RT1-CE1	0.627483	1.60963	0.114735	0.552331	2.56523	0.000787558	0.0232841
Rfng	3.0944	4.82788	0.316985	0.179582	1.5602	0.00179017	0.0412308
AABR07064716.2	11199.9	20119.4	4814.28	7353.46	1.7964	0.000958087	0.0272137
Pfdn4	32.3451	23.8864	2.46912	1.37638	-1.35413	0.000751994	0.0227243
Ifrd1	30.7481	17.5722	5.65018	2.63516	-1.74981	3.04715e-06	0.000356922
Rn50_20_0464.2	7.21968	0.489322	3.13586	0.236799	-14.7545	6.41731e-09	2.1924e-06
Aoc3	19.8815	38.6922	4.23861	14.5179	1.94614	0.000675501	0.0209269
AC132720.1	40.938	28.3066	2.08345	5.09377	-1.44623	0.000226736	0.00920339
Zdhhc4	4.22351	15.0791	0.449835	1.76123	3.57028	1.1404e-09	6.09814e-07
Tep1	3.72106	6.16602	0.388522	1.11318	1.65706	0.00140143	0.0349619
AABR07034580.1	1.32645	0.699485	0.413323	0.317069	-1.89633	0.00212578	0.0461926
AABR07000390.1	15.4142	128.182	3.90355	27.4434	8.31579	3.81736e-08	9.02879e-06
Gdf10	0.618969	2.13333	0.202434	1.2252	3.44658	0.00101764	0.0285752
AABR07067556.1	2.38217	6.25933	0.533443	1.77551	2.62758	1.56822e-05	0.00133018
AABR07012044.1	2.05278	1.09623	0.389727	0.593151	-1.87259	0.000521269	0.0176614
AABR07065531.8	15.4175	9.41375	3.13745	2.94389	-1.63776	0.000271546	0.0105844
AC097745.4	0.996517	2.68394	0.281385	0.727171	2.69332	0.000179995	0.0077404
AABR07065531.9	11.0655	7.4734	1.96491	1.32258	-1.48065	0.000490272	0.0168432
AC096352.1	13.3643	26.2807	4.32859	7.93239	1.96648	0.000181776	0.00777804
AC139927.1	5.99975	3.19116	0.64135	0.595791	-1.88011	8.12274e-06	0.000774431
AABR07051310.1	0.50744	1.10608	0.124747	0.363382	2.17973	0.00113962	0.0305284
Fam49a	3.68136	8.55567	0.375196	2.5705	2.32405	5.06349e-05	0.00317263
AABR07040629.1	13.0211	8.97411	2.00584	1.73391	-1.45096	0.00110733	0.0303849
AABR07065531.10	11.165	6.98052	2.15221	1.36946	-1.59945	0.0002789	0.0108208
AABR07061822.1	32.9433	3.65715	6.16918	0.99832	-9.00791	1.15463e-14	3.5502e-11
AABR07073416.1	3.18044	1.63175	1.04799	0.613089	-1.9491	0.000524515	0.0176637
Fgf6	2.94137	1.392	0.689278	0.519083	-2.11305	1.12199e-05	0.00100726
AABR07022113.1	8.75092	3.09535	2.22371	2.17171	-2.82711	9.60815e-07	0.000145761
AABR07065531.13	15.8501	9.73216	2.11314	1.30098	-1.62863	5.1305e-06	0.000543966
AABR07065532.8	4.00708	2.01926	0.950752	0.522175	-1.98443	3.51572e-05	0.00244293
Sim2	3.80472	1.88549	1.13915	0.74608	-2.0179	0.000267552	0.0105132
Hist1h2bo	9.66774	32.5821	3.75423	25.677	3.37018	0.00214827	0.0464352
Rmrp	13887.9	23459.3	2020.98	6680.73	1.68918	7.52046e-05	0.00434245
AABR07032135.1	4.61492	8.41837	2.30449	1.42634	1.82416	0.000525646	0.0176637
Ndufaf2	15.6161	8.66382	3.29495	1.44953	-1.80246	4.17233e-06	0.000454119
AABR07065531.14	13.0072	7.76171	2.2679	1.89769	-1.67582	6.38315e-05	0.00377435
Pecr	16.7114	9.33946	1.47994	1.14449	-1.78933	5.18564e-07	8.85809e-05
Ckmt2	418.676	266.515	60.8336	82.3719	-1.57093	0.00117323	0.0309876
Idh3g	166.128	115.737	11.8847	20.5109	-1.43539	0.00226325	0.0475824
P3h2	3.02561	1.74789	0.851294	0.788622	-1.73101	0.00241572	0.0496008
AABR07065531.15	22.0845	13.1045	3.68387	2.68922	-1.68526	2.85561e-05	0.00210306
Bcl7a	10.6343	6.77661	2.02071	1.29892	-1.56927	0.000318156	0.0119973
AABR07035868.1	4.68482	0.551806	1.05231	0.0977224	-8.48997	2.79332e-13	3.81723e-10
Tsc22d3	40.7686	77.6993	8.44744	24.8567	1.90586	0.000768586	0.0227779
Rasgrf2	1.28757	0.797791	0.140135	0.0968384	-1.61392	0.0012909	0.0330479
AABR07063282.1	2.40109	1.1901	0.644684	0.437955	-2.01755	6.49748e-05	0.00382356
AABR07073270.1	0.717391	1.52076	0.159008	0.62486	2.11985	0.00235028	0.0486634
LOC102546764	5.07854	9.52524	0.59414	0.767733	1.87559	1.27163e-05	0.00111712
Endou	2.88428	1.059	0.590473	0.400185	-2.7236	4.43336e-08	1.02879e-05
AABR07065531.17	10.1527	6.10456	1.77405	0.796125	-1.66314	3.58087e-05	0.00247422
Ascc1	8.08939	11.9155	0.745217	1.22561	1.47298	0.00130705	0.0333516
AABR07065531.18	12.2334	7.10986	2.58085	1.6301	-1.72063	0.000174378	0.00760522
AC130391.5	1.99811	21.2567	0.853828	18.4642	10.6384	0.000466528	0.0161629
AABR07052515.1	1.92114	1.01453	0.665551	0.104329	-1.89363	0.000547548	0.0180544
Mir1b	21.8142	12.6632	5.43979	3.9426	-1.72265	0.000141691	0.00657605
Hoxa13	2.32577	0.795922	0.654349	0.388313	-2.9221	1.05725e-06	0.000156664
Scn3b	1.61855	0.857626	0.251215	0.246504	-1.88725	0.000143017	0.00661266
AC098750.4	39.7711	27.3731	7.02641	5.40528	-1.45293	0.00088201	0.0254644
Fam214a	5.06221	8.49429	0.412383	2.2867	1.67798	0.00136207	0.0342758
AABR07005777.3	2.57176	0.043774	0.382868	0.0382481	-58.7508	2.94209e-14	6.0308e-11
AABR07065531.20	8.48477	5.42773	2.10208	1.2484	-1.56323	0.00118378	0.0311761
AABR07065531.23	15.5629	9.06766	3.53951	1.88264	-1.71631	5.23152e-05	0.00323329
AABR07014752.1	6.38995	11.1891	1.57193	2.89707	1.75105	0.00063904	0.0199989
AABR07065532.16	2.34147	1.38568	0.650958	0.48647	-1.68977	0.00160482	0.0384749
AABR07065531.27	13.5208	7.08677	3.75959	1.44468	-1.90789	4.99012e-05	0.00316358
AABR07001555.1	3.7147	2.22439	0.990641	0.772854	-1.66999	0.00244361	0.0499235
Tmem189	7.71261	11.4638	0.359574	1.93555	1.48638	0.00118698	0.0311937
AC132752.2	9.701	6.81061	1.05142	1.33087	-1.4244	0.00114613	0.0305777
AABR07070851.2	2.21671	0.739656	1.08847	0.454671	-2.99694	9.37325e-05	0.00496904
AABR07065531.31	14.3287	8.52221	2.37441	1.32394	-1.68133	1.9895e-05	0.00159927
Tnmd	32.4181	14.2608	9.5453	11.1434	-2.27324	7.61934e-05	0.00437898
AABR07040332.1	4.62038	0.234091	1.07618	0.115745	-19.7375	1.22791e-13	1.88775e-10
AABR07016572.1	1.43508	3.09201	0.433336	0.322647	2.1546	0.000722773	0.0220833
AABR07048025.3	0.80816	1.94454	0.236158	0.481587	2.40614	0.000586697	0.0189391
AABR07064316.4	20.4047	8.69619	2.20114	4.24835	-2.3464	2.17421e-08	6.03802e-06
AABR07065531.32	18.5568	9.71786	2.47275	1.46361	-1.90956	7.3509e-08	1.61444e-05
AABR07000121.1	2.33073	1.27094	0.299966	0.124715	-1.83387	1.08959e-05	0.000992659
LOC102550814	3.50591	0.447805	0.525411	0.173168	-7.8291	3.81917e-14	6.71028e-11
AABR07065531.33	5.99168	3.21457	1.15346	1.66565	-1.86391	0.000433576	0.0153234
Homer2	7.35434	4.46343	1.65154	1.0587	-1.64769	0.00154471	0.0375105
Adamts2	6.3001	10.3927	0.646357	2.39922	1.6496	0.00112935	0.0303849
AABR07068048.2	1.26207	3.21016	0.422037	1.34858	2.54357	0.00178432	0.0412308
Rpl12-ps1	0.266083	7.45032	0.0571337	1.95231	28	1.41576e-10	8.70622e-08
AABR07044148.1	0.717908	2.0661	0.487192	0.606179	2.87795	0.000506092	0.0172901
AABR07022055.1	3.9884	1.12422	0.495107	0.219362	-3.5477	8.11129e-13	8.3134e-10
AC105648.11	9.81351	15.8195	1.36411	5.0531	1.61201	0.00147021	0.0361641
Slc43a3	1.1374	4.2719	0.160561	2.00334	3.75586	9.25572e-05	0.00492797
AABR07065531.34	19.9771	11.8956	3.51595	1.81187	-1.67936	1.44178e-05	0.00124689
AABR07054963.1	34.04	17.1855	6.82969	3.60136	-1.98074	2.78131e-07	5.26268e-05
Rn60_7_1214.2	2.61597	0.044858	0.392933	0.076655	-58.3167	1.83187e-14	4.50603e-11
Adprhl1	27.7679	16.2645	5.57079	4.98254	-1.70726	0.000123724	0.00606249
Rn60_20_0058.5	2.628	1.35241	0.316294	0.346133	-1.9432	5.88696e-06	0.000608435
Ace	6.47884	13.5392	0.649956	3.87897	2.08975	4.1398e-05	0.00272275
The meanC represents the mean FPKM of Wistar rats, the meanE represents the mean FPKM of GK rats, the stdC represents standard deviation of FPKM in Wistar rats, the stdE represents standard deviation of FPKM in GK rats,fold change=meanE/meanC,n=6 in each group.

## Sheet: 4 weeks
Table S3 The differentially expressed genes in GK rats compared with Wistar rats at 4 weeks
Gene	meanC	stdC	meanE	stdE	Fold change	P value	FDR
Tcf15	6.96525	5.26067	1.73831	0.506286	-1.32402	0.00675674	0.0476224
AABR07061902.1	2.38152	3.01091	0.311773	0.275617	1.26428	0.00691732	0.0483662
RGD1304622	1.21274	0.755719	0.132964	0.137791	-1.60475	0.000925316	0.0104393
Antxr2	7.75579	9.5581	0.695924	0.347016	1.23238	0.00119568	0.0124942
Coprs	3.7878	2.87141	0.356198	0.522829	-1.31914	0.00129918	0.0133489
Rnf19b	3.81154	5.14523	0.348489	0.785725	1.34991	0.000816758	0.00956606
Dnajb5	49.2804	68.3291	3.98625	6.76089	1.38654	0.000401829	0.00541728
Sqrdl	2.02215	3.3168	0.0796809	0.186879	1.64024	9.4601e-07	4.00044e-05
Csf2rb	0.958423	1.51231	0.177498	0.251858	1.57792	0.00043587	0.00578292
Slc16a6	2.76701	1.58234	0.588163	0.408047	-1.74868	3.77044e-05	0.000791342
Fam13c	5.96783	3.27258	0.755506	0.812328	-1.82359	4.17568e-07	1.96769e-05
Foxo3	7.06315	9.31574	1.20206	0.788739	1.31892	0.000668321	0.00817066
Sobp	11.4591	7.42764	0.986152	2.19349	-1.54276	1.74239e-05	0.00042435
Cd24	20.6127	9.17234	3.08739	2.5982	-2.24727	1.15287e-08	1.0128e-06
Srgn	9.54584	7.01807	0.620167	0.52119	-1.36018	1.12384e-05	0.000290993
Ros1	1.7328	0.984119	0.269431	0.239377	-1.76077	4.73896e-05	0.000947715
Pfdn6	41.6286	24.5333	2.69228	1.92226	-1.69682	5.9953e-09	5.85208e-07
Bak1	4.40346	5.46419	0.23866	0.230227	1.24088	0.00138473	0.0140171
Cdkn1a	4.64993	11.4393	1.35821	4.21547	2.4601	4.11686e-06	0.000128838
Ppil1	3.51127	2.62867	0.321071	0.392993	-1.33576	0.00144633	0.0145212
Pi16	6.6016	10.1186	1.24967	2.42565	1.53275	0.000217357	0.00327275
Pim1	4.08931	8.26317	0.643356	1.1591	2.02068	2.39033e-09	2.69713e-07
Btbd9	4.92761	2.94409	0.204857	0.54563	-1.67373	2.09312e-06	7.54935e-05
Anapc16	18.6853	34.9199	3.01261	3.06341	1.86884	3.12564e-08	2.12388e-06
Amd1	18.5173	14.202	1.24394	1.32963	-1.30385	0.000210839	0.00319349
Traf3ip2	1.20062	1.79251	0.208544	0.117559	1.49299	0.000793301	0.00936354
Arid5b	5.38876	8.56501	0.865355	1.48538	1.58942	1.05421e-05	0.000277046
Egr2	0.635559	2.17031	0.422189	0.842958	3.41481	5.63162e-06	0.00016659
Ptprc	1.16048	1.58388	0.134953	0.193097	1.36485	0.00542592	0.040032
Sart3	2.83999	4.09108	0.262106	0.327001	1.44052	4.77491e-05	0.000953354
Cmklr1	2.26106	2.94035	0.403382	0.217267	1.30043	0.00502016	0.0376941
Tmlhe	4.88473	6.43588	0.269015	0.407692	1.31755	0.000817459	0.00956606
Znrd1as1	3.38999	2.17961	0.16942	0.20694	-1.55532	2.86436e-06	9.73172e-05
Gja1	10.5533	18.623	1.29646	2.54731	1.76467	2.89194e-07	1.4637e-05
Ppp1r18	5.82884	7.60996	0.272436	0.527878	1.30557	0.000214286	0.00323375
Ier3	4.23437	6.06749	0.807234	1.48372	1.43292	0.00161916	0.0158551
AABR07035107.1	7.97512	5.54321	0.553281	0.594101	-1.43872	4.14145e-06	0.000129278
Tpst1	2.47322	4.01039	0.43547	0.582734	1.62152	2.31067e-05	0.000530204
Medag	6.07522	12.1017	1.34527	1.32671	1.99197	5.79462e-09	5.74742e-07
Alox5ap	2.03208	3.15762	0.355195	0.672856	1.55388	0.000204015	0.00311699
Zfp358	10.6662	8.6367	1.52918	0.77177	-1.23499	0.00607794	0.0438695
Smurf1	3.04186	1.94534	0.279952	0.209606	-1.56366	1.35656e-05	0.000343298
Tecpr1	4.25561	3.40544	0.354027	0.304706	-1.24965	0.00608828	0.0439177
Tsc22d1	37.1162	51.8424	3.6808	5.56477	1.39676	0.000125264	0.00208192
Ccz1b	12.554	9.06068	1.01218	0.776609	-1.38555	2.44166e-05	0.00055611
Nufip1	5.17879	4.23369	0.360365	0.303667	-1.22323	0.0037665	0.0304765
Aimp2	31.8179	23.1382	3.70459	1.37052	-1.37513	6.46414e-05	0.00120094
Rilpl1	26.1793	38.4699	4.89795	3.74913	1.46948	4.71207e-05	0.000945411
Rilpl2	3.1928	4.35103	0.230423	0.312764	1.36276	7.86462e-05	0.00139577
RGD1562310	1.95113	1.05222	0.129637	0.289943	-1.8543	2.11947e-06	7.60834e-05
Tesc	0.688634	1.29239	0.167223	0.278564	1.87675	0.000189943	0.00294963
Sik1	2.87172	21.7144	0.402407	6.03399	7.56147	1.71172e-11	4.21049e-09
Pwp2	2.81005	2.20364	0.178236	0.253165	-1.27519	0.00570512	0.0416176
Ube2g2	14.2254	20.2686	1.19331	2.82148	1.42482	5.40317e-05	0.00105234
Adarb1	3.10301	4.4251	0.410565	0.730945	1.42607	0.000280746	0.00406223
Ddt	22.1411	28.568	1.90012	3.06983	1.29027	0.00085665	0.00989457
Gstt3	2.2976	1.6231	0.386663	0.214858	-1.41556	0.0017803	0.0170995
Mlxip	18.485	14.2021	2.42041	3.73373	-1.30157	0.00552224	0.0405723
Pcnt	11.0575	15.1351	1.04031	1.58858	1.36876	5.41615e-05	0.00105234
Mafk	6.91451	10.3129	0.360714	2.42012	1.49148	0.000159852	0.00255312
Pdgfa	8.79611	7.02154	0.955652	0.978933	-1.25273	0.00325948	0.0271785
Fam20c	6.2019	4.19387	0.923578	1.07713	-1.4788	0.000193426	0.00298863
Zfp68	4.95509	6.95642	0.703271	0.321547	1.40389	5.36802e-05	0.00104962
Zfp157	2.8876	1.91721	0.270287	0.217447	-1.50615	2.79074e-05	0.000614014
Il3ra	1.65666	0.936571	0.224763	0.191043	-1.76886	2.80075e-05	0.000615114
Serpine1	2.54567	19.356	0.477938	8.66396	7.6035	8.23766e-08	4.84761e-06
Znhit1	9.97155	8.26003	0.910908	0.710612	-1.2072	0.00624104	0.0447572
Sh2b2	2.56653	5.00513	0.390084	0.771099	1.95016	4.45829e-08	2.82642e-06
Ssc4d	2.76306	1.77066	0.414767	0.26471	-1.56047	7.57142e-05	0.00135486
Ywhag	96.2535	72.5271	10.6619	11.8155	-1.32714	0.00316224	0.0265312
Cyyr1	4.64187	5.87569	0.730465	0.359384	1.2658	0.00378306	0.0305301
Btg3	2.39786	3.31106	0.318108	0.459114	1.38084	0.000930235	0.0104579
Cxadr	0.74666	1.33935	0.172445	0.37759	1.79379	0.000708857	0.00853613
Hoxd10	1.60709	1.12214	0.333829	0.225381	-1.43216	0.0059814	0.0432991
Bach1	2.94725	4.40427	0.332134	0.520054	1.49436	2.04214e-05	0.00048007
Nrip1	14.1161	9.64508	2.48103	3.00796	-1.46356	0.00070932	0.00853613
Adamts1	7.53481	18.6885	0.840139	3.2128	2.48029	9.29573e-10	1.27031e-07
Zbtb11	4.03982	5.3428	0.277333	0.374242	1.32253	0.000310913	0.00441561
Abi3bp	15.5597	20.7735	4.2351	4.16196	1.33509	0.00648275	0.0460342
Cpox	6.98194	5.31757	0.718562	0.544803	-1.31299	0.00087418	0.0100388
Crybg3	6.11637	4.33831	0.378623	0.314004	-1.40985	1.57146e-05	0.000388882
Hes1	6.38147	12.1178	1.59822	2.19086	1.8989	3.26995e-07	1.61515e-05
LOC100909474	6.0061	8.13747	0.970866	0.625873	1.35487	0.000339853	0.00476065
Ehhadh	1.95549	1.39707	0.276996	0.28743	-1.39971	0.00322294	0.0269286
Masp1	18.1842	14.8129	1.6661	1.03461	-1.22759	0.001956	0.0183081
Mrps35	10.863	6.42202	0.742023	0.575554	-1.69153	3.24866e-08	2.18514e-06
Bcl6	20.7872	34.8012	5.8934	6.72123	1.67416	3.87487e-05	0.000809117
P2rx6	5.75512	3.32426	0.961666	1.20046	-1.73125	2.88697e-05	0.000629555
Tp63	0.994954	1.59249	0.160193	0.190432	1.60057	0.00016658	0.0026353
Mx2	3.05939	6.28846	0.697165	1.66707	2.05546	2.08604e-06	7.54935e-05
Cblb	3.5351	4.78585	0.4883	0.386792	1.35381	0.000353572	0.00489154
Ccdc80	21.2738	29.0776	2.37204	3.61861	1.36683	0.000339058	0.00475493
Slc10a6	0.944759	1.86805	0.216888	0.24302	1.97728	1.69222e-06	6.46354e-05
AABR07014836.1	1.56562	0.778818	0.188693	0.199097	-2.01025	8.32165e-06	0.000231557
Ppat	14.2665	9.48642	1.52267	1.16683	-1.50388	2.45394e-06	8.6727e-05
Cd200	9.43587	7.61118	1.18717	1.22535	-1.23974	0.00603077	0.0435796
Fam175a	2.24494	1.74648	0.182026	0.123005	-1.2854	0.00464339	0.0356708
Dmp1	0.705629	1.51801	0.218961	0.38086	2.15128	1.88578e-05	0.00045123
Coq2	18.321	14.2364	1.94895	0.914881	-1.28691	0.000673664	0.008206
Tmem165	9.86349	8.10056	0.902502	0.262395	-1.21763	0.00182168	0.0173778
Yipf7	27.2564	20.4404	4.22643	2.48347	-1.33345	0.00177287	0.0170595
Pdgfra	7.30765	11.7732	1.0114	1.07594	1.61107	1.1626e-07	6.44093e-06
Tmem150c	3.2596	2.46087	0.602733	0.462114	-1.32457	0.00502919	0.0377159
Kcnj12	11.158	19.0591	0.758218	2.36935	1.70811	6.91057e-07	3.04635e-05
Hlx	6.35999	9.83699	0.648328	1.39353	1.5467	3.79593e-06	0.000121263
RGD1310587	17.2653	12.3329	1.20087	0.951415	-1.39993	0.000241352	0.00357207
Clasp1	10.6796	8.70642	0.677196	1.13279	-1.22663	0.00414042	0.0325387
Mfap4	12.0149	15.3566	1.47521	2.72241	1.27813	0.00336664	0.0279018
Lpar4	1.88626	1.36915	0.324912	0.180801	-1.37769	0.00707535	0.0490805
Rrp15	9.13822	7.53646	0.882016	0.597872	-1.21254	0.00451983	0.0349839
Rnf2	11.6994	8.10247	1.97639	0.478589	-1.44393	4.64886e-05	0.000937317
Hlf	11.1926	7.27808	2.40055	2.94285	-1.53784	0.00111294	0.0118306
Flt4	2.4124	1.72103	0.359895	0.145326	-1.40172	0.000617092	0.00766627
Litaf	3.53819	4.89615	0.379794	0.800233	1.3838	0.000392967	0.00533455
Rchy1	15.0032	11.716	1.21228	0.925935	-1.28057	0.000537723	0.00688901
Nubp1	7.02659	4.96608	0.59601	0.683892	-1.41492	5.66578e-05	0.00108489
Sox9	1.47228	2.3571	0.307662	0.711377	1.60098	0.00224887	0.0204426
Ddx52	4.87255	3.77393	0.461017	0.380318	-1.29111	0.00346031	0.0285073
Emp2	4.43444	3.34634	0.730287	0.457623	-1.32516	0.00274412	0.0238481
Cnst	22.7903	16.5013	3.50876	3.50631	-1.38112	0.000694052	0.00838521
Prpsap2	3.4267	2.39417	0.303147	0.189658	-1.43126	4.73424e-05	0.000947715
Rc3h1	8.84389	12.4229	1.34901	1.05628	1.40468	6.28078e-05	0.00117576
Adam11	3.40808	2.03601	0.73912	0.469477	-1.6739	4.13178e-05	0.000855502
Rgs4	8.56464	6.87048	0.736393	0.661934	-1.24658	0.00273947	0.0238481
Cxcl1	0.338137	3.06567	0.122749	3.31346	9.06636	0.00263476	0.0231629
Gfpt2	2.89794	4.13857	0.83836	0.381832	1.42811	0.000700876	0.00845935
Tob1	48.8064	69.1196	6.77947	18.3202	1.4162	0.003878	0.031072
Ccdc181	7.86749	5.76322	1.87507	1.25949	-1.36512	0.00354499	0.0290447
Eef2kmt	0.852411	1.3191	0.109368	0.125935	1.54749	0.00108767	0.0116425
Sec14l5	21.3065	7.64155	2.61904	3.09725	-2.78824	9.06393e-11	1.81497e-08
Uap1	6.88182	11.6617	0.702918	1.26512	1.69456	4.29608e-08	2.75195e-06
Guk1	14.4202	18.2685	0.903445	1.54101	1.26687	0.00137543	0.0139549
Ppl	1.83158	3.24218	0.23403	0.952987	1.77015	8.93913e-05	0.00155067
Dpt	29.5487	43.4123	3.7125	11.2496	1.46918	0.00102234	0.0112143
Stim2	10.5021	8.03124	1.67956	1.49089	-1.30765	0.00287355	0.0246456
Shroom4	3.03592	3.82145	0.221668	0.333378	1.25875	0.00574029	0.0417751
Tmem39a	3.46189	4.27953	0.28675	0.177678	1.23618	0.00291313	0.0249329
Dcaf6	76.8304	59.3508	6.19525	6.82049	-1.29451	0.00624922	0.0447897
Cmah	0.474322	1.48612	0.168716	0.333925	3.13314	9.70925e-08	5.50295e-06
Acbd4	5.31407	2.17618	0.527129	0.240879	-2.44192	3.04639e-11	6.81227e-09
B4galt4	1.2435	2.03762	0.143159	0.375497	1.63861	8.63492e-05	0.00151031
Ldb2	3.22394	2.51739	0.412395	0.333895	-1.28067	0.00538942	0.0398344
Pcp4l1	1.59089	2.31013	0.522635	0.35723	1.4521	0.00602236	0.0435444
Lgals3bp	4.73036	7.42054	0.335597	1.36219	1.56871	9.11275e-06	0.000247412
Trim16	9.12044	11.9302	2.21682	1.8219	1.30807	0.00455146	0.0352065
Mid1ip1	9.02032	6.84776	1.57522	1.08334	-1.31727	0.00295475	0.0252189
Slc9a3r1	3.26975	4.98091	0.412282	0.858554	1.52333	4.00473e-05	0.000833405
Gulp1	3.94608	5.11712	0.661372	0.656248	1.29676	0.00308691	0.0260576
Epn3	1.29802	0.496822	0.259035	0.108486	-2.61265	9.82765e-07	4.12527e-05
Btg2	15.3258	58.3142	2.11255	25.2995	3.80497	6.73653e-07	2.99107e-05
Rasd1	0.666893	3.15296	0.265209	0.898337	4.72784	1.96475e-09	2.34606e-07
Cadm3	8.197	11.5173	1.23349	1.06199	1.40506	3.65099e-05	0.000771539
Cenpf	1.1937	1.73057	0.355882	0.308342	1.44976	0.00457146	0.035339
Il15	10.6189	5.18387	1.0261	1.33464	-2.04845	2.55885e-09	2.80993e-07
Asb9	14.1746	10.9498	0.946716	1.27126	-1.2945	0.000734242	0.00875042
Srebf1	12.468	3.90357	3.1087	0.713119	-3.194	5.09963e-10	7.84005e-08
Fmo2	5.58652	12.554	1.64479	3.55346	2.2472	1.04775e-06	4.29543e-05
Arhgap44	5.48574	4.12906	0.400144	0.822607	-1.32857	0.00216472	0.0198242
AABR07014550.1	0.108115	3.14087	0.10746	1.31456	29.0511	3.20834e-09	3.46135e-07
Grem2	0.552406	1.33506	0.20582	0.272529	2.41681	5.43494e-06	0.000162638
Fmo3	0.807272	3.71075	0.184488	1.23991	4.59665	8.72482e-09	8.25435e-07
Qsox1	1.80909	2.48657	0.197135	0.321086	1.37448	0.00148209	0.0147478
Rgs2	7.04628	12.9386	1.28943	3.10039	1.83624	3.86086e-06	0.000123017
Clk4	11.0347	13.3709	0.756567	0.674088	1.21172	0.00346056	0.0285073
Paqr4	2.55132	3.26554	0.455763	0.196131	1.27994	0.00467835	0.0357829
Col5a2	44.2408	55.437	3.92142	3.93591	1.25307	0.00210228	0.0192955
Atf3	1.12554	6.38581	0.328392	5.74691	5.67355	0.00104393	0.01132
Xk	2.24121	1.72693	0.230009	0.128156	-1.2978	0.00479646	0.0363921
Csrp2	3.29262	6.30524	0.576054	1.29024	1.91496	7.42678e-07	3.21279e-05
Hmox2	11.6428	4.80909	1.00068	3.8047	-2.421	7.80994e-07	3.34684e-05
Sat1	11.7098	21.2862	1.31384	5.83085	1.81781	9.8311e-06	0.000264579
Nenf	18.6422	24.9135	1.87668	1.6406	1.33641	0.000188078	0.00292807
Map2k4	16.3502	13.2304	0.884087	0.621912	-1.2358	0.00156139	0.0153874
Pitpna	33.5113	26.7688	4.15027	2.40157	-1.25188	0.00307648	0.0260053
Gorab	2.11529	1.52188	0.270727	0.152329	-1.38992	0.00115452	0.0121362
Cxcr4	5.06138	3.17226	0.894158	0.927607	-1.59551	6.57719e-05	0.00121461
Slc40a1	3.82619	4.72608	0.334075	0.418383	1.23519	0.00563485	0.0412272
Cpd	14.246	11.5322	1.53838	0.917403	-1.23532	0.00288069	0.0246896
Nit1	7.03086	8.97703	0.739327	0.39546	1.2768	0.000903685	0.0102496
Nsf	2.64898	3.69299	0.0969352	0.123266	1.39412	7.5481e-05	0.00135329
Slc25a19	7.797	6.14531	0.614021	1.03035	-1.26877	0.00299192	0.0254302
Pi4k2b	1.69367	2.21803	0.178423	0.0776325	1.3096	0.00429549	0.0335004
Cd55	9.05861	3.6936	1.73636	0.504168	-2.45251	5.79987e-10	8.5943e-08
Dusp1	42.0821	143.377	7.84277	30.9535	3.40709	3.96596e-10	6.33472e-08
Osgepl1	17.9905	14.5625	2.15672	0.662387	-1.2354	0.00374707	0.0303992
Msl3	22.3749	15.8004	1.4676	0.783525	-1.4161	3.00333e-06	0.000100103
Aldh9a1	14.3111	19.016	1.33064	2.2857	1.32876	0.0010849	0.0116331
Krr1	9.71893	8.08066	0.79811	0.42188	-1.20274	0.00307917	0.0260101
Enpp2	5.60942	7.15136	0.752014	0.732864	1.27488	0.00170146	0.0165295
Trib1	11.8843	16.4012	0.975626	3.04944	1.38008	0.000478993	0.00622898
43160	0.545451	1.62151	0.265338	0.778154	2.97279	7.99681e-05	0.00141515
Trib2	13.5025	9.90689	1.92736	1.3328	-1.36294	0.000229926	0.00343187
Soat1	1.76327	2.56276	0.160888	0.275027	1.45341	0.000250867	0.0036951
Ndel1	14.6862	21.246	1.05708	1.22753	1.44667	3.73491e-06	0.000119624
Pacrgl	1.11984	0.755409	0.15081	0.131608	-1.48242	0.0042982	0.0335004
Hdac9	1.77061	0.905218	0.249819	0.17067	-1.95601	2.73368e-06	9.44425e-05
Prps2	2.05771	1.4331	0.309929	0.122322	-1.43585	0.000904209	0.0102496
Slc35e4	6.38409	4.55071	0.253524	1.22434	-1.40288	0.000323275	0.00458059
Glrx5	14.6327	11.2879	2.55482	0.844818	-1.29632	0.0029848	0.0253959
Tcn2	9.11518	11.8045	0.779399	0.793688	1.29504	0.000222621	0.00334312
Arl4a	10.9677	20.66	1.46204	2.94648	1.88371	2.34525e-08	1.70676e-06
Btg1	24.7202	32.4854	1.05115	1.41355	1.31412	0.00010973	0.00185892
Ddc	0.836498	1.44126	0.214992	0.377781	1.72297	0.00116127	0.0121864
Egfr	4.15796	5.71867	0.542425	0.803324	1.37536	0.000395885	0.00536823
Notch3	11.882	9.00157	0.689146	2.10241	-1.31999	0.0010592	0.0114172
Lpin1	17.564	38.7323	3.99205	3.61025	2.20521	2.34817e-10	4.18553e-08
Abca5	1.59141	3.6051	0.204777	0.660675	2.26535	1.38307e-08	1.13402e-06
Flywch2	8.5835	11.6934	1.37888	1.98808	1.36232	0.000611844	0.00761646
Fam210b	1.85149	2.8251	0.170012	0.457964	1.52586	0.000178525	0.00279348
Ppargc1a	17.3176	22.5529	3.88766	2.17047	1.30231	0.0047826	0.0363318
Ccdc88c	1.68798	1.17065	0.178019	0.147552	-1.44191	0.00120612	0.0125819
Myc	1.92683	4.62421	0.196184	0.681764	2.3999	5.2919e-10	8.03519e-08
Desi2	7.3801	5.16327	0.621378	0.557108	-1.42935	6.0445e-06	0.000175748
Rxrg	26.8726	16.3728	5.51949	2.00527	-1.6413	1.71521e-05	0.000421066
Sec24a	6.3229	7.76399	0.487632	1.1079	1.22792	0.00619622	0.0445006
Zbed4	2.38434	1.72484	0.25202	0.1987	-1.38236	0.00085875	0.00989644
Galnt16	2.22746	3.37695	0.248491	0.469681	1.51605	6.899e-05	0.00126105
Foxn3	28.8948	20.6325	2.83625	4.4818	-1.40045	0.000285281	0.00411467
Kcnj2	10.305	13.1287	2.02554	0.843861	1.27401	0.00269046	0.0235014
Ralgps2	2.0168	2.55109	0.185323	0.186558	1.26492	0.00712891	0.049313
Tc2n	3.50107	2.34949	0.750632	0.323336	-1.49014	0.000679801	0.00825358
Commd9	21.3402	12.9549	2.61615	1.39376	-1.64726	4.0374e-07	1.91722e-05
L2hgdh	2.61085	3.87688	0.19712	0.276047	1.48491	2.61543e-05	0.000582738
Itga4	16.4336	11.5795	2.19787	2.68219	-1.4192	0.000305909	0.00434957
Flrt3	1.05962	0.695857	0.102972	0.204769	-1.52276	0.00693067	0.048405
Myf6	43.219	59.834	2.85697	3.63364	1.38444	4.65856e-05	0.000937735
Atp5s	4.31692	3.30926	0.473244	0.299819	-1.30449	0.00144901	0.0145345
Smc6	29.1116	22.8657	2.19659	1.1296	-1.27315	0.000794487	0.00936855
Gpn1	5.11917	7.25161	0.305024	0.646789	1.41656	2.17518e-05	0.000502868
Zfp871	10.7859	13.8797	1.02795	1.73812	1.28684	0.00161565	0.0158334
AABR07015719.1	0.465105	1.71484	0.0985463	0.541206	3.687	1.21343e-07	6.57441e-06
Plekhh2	1.18202	1.91538	0.145523	0.242588	1.62043	5.34746e-05	0.00104727
Tp53i3	14.3249	3.89823	0.554821	0.339405	-3.67471	1.11022e-16	3.41366e-13
LOC100912917	1.6567	2.37247	0.119306	0.233808	1.43205	0.00125294	0.0129278
Sec16b	1.88625	1.24675	0.275535	0.15548	-1.51293	0.000926131	0.0104393
Slc1a4	0.87131	1.31303	0.159043	0.240505	1.50696	0.00446283	0.0346956
Sav1	15.6576	12.5638	2.25156	1.94979	-1.24625	0.00615071	0.0442565
Shmt1	2.92615	4.09737	0.72018	0.384155	1.40026	0.000739132	0.00880018
Pamr1	0.950647	1.47341	0.324686	0.315483	1.5499	0.00347072	0.0285719
Pmm1	8.12224	12.3711	0.596181	1.47394	1.52312	3.12638e-06	0.000102861
Sertad2	4.11591	3.12236	0.211095	0.672849	-1.31821	0.00105372	0.0113781
Cdca7l	1.74453	1.17118	0.259221	0.112085	-1.48956	0.000460122	0.0060334
Creb3l1	4.57816	7.33017	1.31827	1.19064	1.60112	7.42806e-05	0.00134215
Ypel2	3.74136	5.57245	0.594273	0.626865	1.48942	2.86499e-05	0.000626983
Dnah11	2.41432	1.10396	0.428488	0.137156	-2.18697	5.77879e-08	3.51848e-06
Lgalsl	38.4771	28.1793	2.44848	1.78629	-1.36544	4.5177e-05	0.000915374
Sp4	4.16848	2.89207	0.378027	0.290473	-1.44135	1.21698e-05	0.000311177
Hpcal1	4.08599	5.08549	0.441537	0.632794	1.24462	0.00488478	0.0368803
LOC100125367	3.74403	2.80224	0.162942	0.28583	-1.33609	0.000252256	0.00371113
Adamts8	5.37468	2.1767	2.15949	1.71697	-2.46919	0.000154165	0.00247207
Abi3	1.49722	2.39065	0.152021	0.218966	1.59672	2.52273e-05	0.000568261
Nr4a2	0.601537	6.7962	0.198676	2.15521	11.2981	7.30558e-11	1.5229e-08
Gadd45a	13.9408	41.2245	2.02024	4.6944	2.95712	7.45182e-13	2.77727e-10
RGD1310262	1.66676	0.547838	1.07769	0.2378	-3.04243	0.000714316	0.00858785
Lcp2	1.15483	1.64707	0.153452	0.195957	1.42624	0.001781	0.0170995
Ar	3.90075	2.01633	0.556943	0.715765	-1.93458	1.58368e-06	6.14438e-05
Fbxl4	5.71595	8.45538	0.595822	0.69643	1.47926	2.61889e-06	9.15049e-05
Pgf	0.994486	2.47818	0.244291	0.453456	2.49192	1.62024e-08	1.29398e-06
Car8	1.60712	2.48515	0.25293	0.420099	1.54634	0.000163902	0.00260443
Fap	12.8438	16.4889	2.67169	1.39577	1.2838	0.00259207	0.0229145
Suclg2	20.702	31.6569	1.88728	3.09472	1.52917	8.23811e-06	0.000229752
Mgp	371.834	665.879	40.6226	153.875	1.7908	0.00059885	0.0074958
Qpct	1.55305	2.73831	0.229372	0.468146	1.76318	8.71015e-06	0.000238588
Foxred2	0.734488	1.612	0.0736655	0.183579	2.19472	2.94453e-07	1.47816e-05
Rab22a	3.41365	2.57483	0.610385	0.397836	-1.32578	0.00401265	0.0318809
Stx17	5.60956	3.62628	0.843171	0.409846	-1.54692	8.57632e-06	0.000237034
AABR07065923.1	0.222777	11.4767	0.142669	2.44469	51.5163	5.9952e-15	6.14458e-12
Gdap1	0.894649	1.91506	0.150839	0.262192	2.14057	3.8108e-07	1.82447e-05
Angpt1	10.1366	7.40461	0.876175	0.702783	-1.36896	6.25796e-05	0.00117327
Tle1	2.27389	4.65513	0.782416	1.38444	2.04721	1.81662e-05	0.000439021
Pde4b	7.24893	12.3072	1.71393	1.88735	1.69779	1.89806e-06	7.0314e-05
Cpq	6.68037	8.69995	0.741342	1.00074	1.30232	0.000631967	0.00779595
Nr4a3	0.683696	19.6789	0.321752	11.1786	28.7832	3.68621e-07	1.78491e-05
Etv6	2.95276	2.17727	0.487936	0.167294	-1.35618	0.00248715	0.0221662
Kcnma1	4.34761	5.83971	0.940881	1.34893	1.3432	0.00642478	0.0457064
Arl8a	5.81029	8.52871	0.412226	0.478415	1.46786	2.0063e-06	7.30043e-05
G0s2	10.3605	27.5454	5.2849	9.04063	2.65869	1.32068e-06	5.25664e-05
Ucn	1.46393	2.33957	0.396493	0.817003	1.59814	0.00515271	0.038408
Klf10	6.14544	11.9125	0.399097	3.20231	1.93843	1.39497e-06	5.51665e-05
Tmem8c	1.64898	2.37111	0.271941	0.430999	1.43792	0.00317611	0.0266097
Lztfl1	3.79173	5.02664	0.472681	0.401093	1.32569	0.00035062	0.00486713
Slc38a2	35.8985	85.0217	3.65975	11.5354	2.36839	1.20984e-09	1.54998e-07
Rcc2	4.35471	6.00053	0.340993	0.78764	1.37794	0.000274746	0.00399421
Peli1	4.28754	5.60716	0.394551	0.357173	1.30778	0.000640119	0.00787282
Txndc16	3.49106	4.81051	0.462069	0.756813	1.37795	0.000433731	0.00577149
Memo1	23.7969	19.0044	1.20019	1.0196	-1.25218	0.00312687	0.0263226
Vezt	11.9079	9.35592	1.03906	0.718417	-1.27276	0.00059781	0.00749487
Tmem70	35.9216	29.0692	3.45876	3.21675	-1.23573	0.00710123	0.0492323
Map2k3	13.1124	19.8216	2.42684	2.10638	1.51166	9.01635e-06	0.000245881
Vopp1	3.23962	4.44531	0.634426	0.460591	1.37217	0.000595692	0.00748837
Slc38a4	13.3998	19.9049	1.14111	2.33588	1.48546	5.51272e-06	0.000164565
Usp2	27.3266	46.0183	1.54872	9.0921	1.68401	1.03107e-05	0.000272713
Fam101b	14.091	10.5958	2.05457	0.988797	-1.32987	0.000674548	0.008206
Chd7	5.29773	7.84829	0.378512	1.0556	1.48144	1.15379e-05	0.000296871
Dtd2	1.59386	1.1475	0.151896	0.202403	-1.38899	0.00578114	0.0420309
Fbxo32	10.6303	16.8289	4.30793	3.92136	1.5831	0.000816261	0.00956606
Acyp1	14.1612	10.2879	2.91053	3.64632	-1.37649	0.00710917	0.0492596
Mmp19	2.39884	1.63672	0.268463	0.310532	-1.46564	0.000248476	0.00366428
Crot	13.1138	9.70813	1.0308	0.876948	-1.3508	6.52921e-05	0.00120938
Dhcr24	6.6287	4.0769	1.53424	0.992031	-1.62592	0.000106559	0.00181771
Pyurf	15.8968	21.7958	1.49983	2.96613	1.37109	0.000153186	0.00245958
Insig1	8.15725	6.03597	2.00425	1.18005	-1.35144	0.00622455	0.044665
Eepd1	16.7296	13.0271	2.2911	1.62918	-1.28421	0.00379846	0.0306343
Dock2	0.409464	0.703025	0.0495295	0.124133	1.71694	0.00465445	0.0357024
Adamtsl1	2.23845	2.91571	0.376558	0.390751	1.30255	0.00687521	0.0482061
Zfp189	2.59141	3.46037	0.248793	0.272641	1.33532	0.000953921	0.0106271
Slc3a1	6.17042	4.40394	0.329185	0.741873	-1.40112	5.6921e-05	0.00108609
Dnaja1	29.3947	38.7767	1.03408	4.01286	1.31917	0.000235095	0.00350476
Cfap70	3.26162	1.95065	0.393148	0.412606	-1.67207	4.38172e-06	0.000135404
Atp1b4	11.276	5.73876	4.58048	1.30615	-1.96488	0.000154935	0.00248118
Xdh	9.73853	17.5185	1.11143	2.32303	1.79889	4.63193e-08	2.89178e-06
Lgmn	8.14403	10.0878	1.07987	1.37033	1.23867	0.00703754	0.0488734
Cdk14	3.36282	4.999	0.442271	0.412008	1.48655	1.15174e-05	0.000296871
Utp11	12.2586	16.6825	1.56589	3.44834	1.36088	0.00154048	0.0151936
LOC103692716	19.3305	25.3542	2.04282	3.65421	1.31162	0.00169053	0.0164622
Dut	16.2771	10.9598	1.42656	0.649354	-1.48516	3.54407e-06	0.000114406
Cyp51	7.43838	4.78936	2.09978	0.470139	-1.5531	0.000192928	0.00298577
Six4	6.58647	8.87904	1.23544	1.14779	1.34807	0.00105143	0.0113658
Mnat1	15.1355	19.3035	0.599694	1.8812	1.27538	0.00262246	0.0231209
Fbn1	35.4341	47.3761	3.5438	6.43088	1.33702	0.00185491	0.0176438
Syde1	3.18018	4.125	0.19966	0.548544	1.2971	0.00245153	0.0219123
Prepl	33.8573	24.9756	2.36109	4.48437	-1.35561	0.000329108	0.00464719
Frmd6	9.27195	12.0159	0.534183	1.43273	1.29594	0.00054909	0.00702002
Amot	24.2346	34.9176	5.04496	4.07592	1.44082	0.000195119	0.00300723
Ascc2	3.51504	2.66426	0.345175	0.4017	-1.31933	0.00208345	0.0191799
Rac2	1.32309	2.13903	0.244077	0.531875	1.6167	0.000530477	0.00681749
Ggh	2.14276	1.37107	0.120706	0.239779	-1.56284	5.59373e-05	0.00107606
Rnf144a	2.48808	3.84796	0.419371	0.433189	1.54656	3.6366e-05	0.000769819
Per1	11.3297	24.2727	1.06507	5.13166	2.1424	2.43627e-08	1.74207e-06
Nfkbia	17.373	61.4511	1.66905	5.7128	3.53716	2.28262e-13	1.03978e-10
Srebf2	12.005	8.2681	1.23977	1.62772	-1.45196	3.28952e-05	0.000709786
Tmem64	12.9711	8.99554	0.765558	1.42521	-1.44194	1.37461e-05	0.000347151
43351	8.20717	10.5556	0.697521	1.03043	1.28615	0.000509137	0.00658452
Gpihbp1	14.0909	23.3332	4.70157	4.09756	1.6559	3.73181e-05	0.000785916
Smpx	152.378	108.302	23.0576	12.7558	-1.40698	0.00251729	0.0223701
Fhl3	40.4749	56.1111	14.4536	5.3699	1.38632	0.00256327	0.022713
Angptl4	0.886656	7.50035	0.964855	2.13144	8.45915	7.89305e-11	1.61794e-08
Glb1l2	1.76063	1.21514	0.279961	0.244749	-1.44891	0.00268243	0.0234646
Ehd4	6.33108	8.03303	0.23508	0.441189	1.26882	0.000352742	0.00488555
Tcp11l2	17.5093	22.3986	1.44947	1.4163	1.27924	0.00175318	0.0169515
Igsf1	1.52513	2.33388	0.322456	0.171481	1.53028	0.000479113	0.00622898
Nr4a1	62.8046	176.748	6.2309	66.5191	2.81425	2.67857e-06	9.30615e-05
Mss51	77.1744	35.32	45.1074	21.2875	-2.185	0.0036087	0.029471
Sema7a	45.0202	24.4453	10.0041	6.88903	-1.84167	5.78325e-06	0.000169757
Cmpk2	1.79506	1.26583	0.235286	0.149143	-1.41809	0.00277736	0.0240047
Tmcc3	5.84675	4.45025	0.304618	0.643936	-1.3138	0.00102305	0.0112143
Pm20d2	11.4695	8.24309	0.569111	1.20565	-1.39141	1.43655e-05	0.000360573
Plod1	11.802	16.5846	0.876533	1.98952	1.40524	4.28235e-05	0.000879276
Pnrc1	21.1349	27.6281	2.98776	3.4373	1.30722	0.00112128	0.0118988
Kdm3a	5.94998	8.07844	0.445959	0.455837	1.35773	4.50172e-05	0.000914233
Dyrk2	14.5936	11.7146	2.33733	0.92343	-1.24577	0.00465699	0.0357024
Apold1	1.5103	24.1722	0.523789	5.74848	16.0049	2.56684e-13	1.11685e-10
Ablim2	9.08002	7.2529	0.988619	1.29484	-1.25192	0.00671724	0.0473712
Bcl2l1	3.15013	5.25967	0.388293	0.838604	1.66967	1.80091e-06	6.78388e-05
Timp4	9.41211	13.4527	2.23287	0.82003	1.4293	6.78136e-05	0.00124483
Styx	8.98551	7.15098	1.21236	1.05691	-1.25654	0.00569555	0.0415724
Tp53inp1	5.60174	7.74371	0.893062	0.804713	1.38238	0.000106811	0.00181949
Abra	73.4687	196.511	6.54598	37.9108	2.67477	5.70544e-08	3.49315e-06
Fos	4.29339	103.176	2.76049	47.4579	24.0313	2.2862e-08	1.67369e-06
Tmeff1	1.47877	0.713291	0.262258	0.117391	-2.07317	8.51144e-06	0.000235771
Itpk1	2.00187	2.79102	0.198058	0.514121	1.39421	0.0014718	0.0146691
Shmt2	11.0844	8.7122	1.29544	1.18368	-1.27229	0.00236986	0.0213393
Arhgap11a	1.5299	2.05964	0.17881	0.219339	1.34626	0.00263733	0.0231689
Irf1	3.97433	3.13576	0.517512	0.317314	-1.26742	0.00471288	0.0358464
Traf3	4.06596	2.71694	0.592448	0.715007	-1.49652	0.000217403	0.00327275
Htra3	5.74023	9.22408	0.330982	0.931573	1.60692	2.90606e-07	1.46482e-05
Pnpla7	3.45299	4.6244	0.469988	0.913276	1.33924	0.00274566	0.0238481
St3gal1	25.6011	16.1158	7.29097	4.4438	-1.58857	0.000569247	0.00721704
Ky	72.1184	44.1515	7.80155	19.7138	-1.63343	0.000396653	0.00537272
Trim47	3.17731	4.11623	0.26308	0.427988	1.29551	0.00164747	0.016094
Decr1	20.0768	34.2284	7.52588	5.73112	1.70488	5.18611e-05	0.00102647
Slc43a1	5.1731	7.43026	0.504813	0.601365	1.43633	7.34512e-06	0.000209747
Mfap2	6.5082	11.2296	1.53255	0.872915	1.72545	1.15213e-06	4.67657e-05
Thumpd2	1.74545	1.32609	0.182379	0.131307	-1.31624	0.00687019	0.0482011
Itgb6	10.9594	18.0022	2.92218	3.43615	1.64262	3.3136e-05	0.000713729
Dcaf4	3.07992	2.08958	0.290286	0.275146	-1.47394	6.57445e-05	0.00121461
Card10	2.91114	2.23575	0.330758	0.311291	-1.30209	0.00361242	0.0294818
Nab2	1.42101	1.99555	0.170691	0.293768	1.40432	0.00299445	0.0254342
Anapc13	51.2622	71.0882	2.75888	10.3737	1.38675	0.000485006	0.00629894
Tmem176b	8.69144	6.35986	0.79258	1.29459	-1.36661	0.000363632	0.00499699
Amotl2	6.69122	9.42101	0.869305	1.12432	1.40797	3.76151e-05	0.000790818
Cradd	3.11237	2.07073	0.802954	0.48267	-1.50303	0.00148373	0.0147522
Cdc42ep1	7.78356	6.11805	0.898327	0.641213	-1.27223	0.00151974	0.0150251
Actc1	81.2636	240.372	21.7023	103.873	2.95793	1.51423e-05	0.000376995
Nbn	9.07104	11.1712	0.556652	1.03844	1.23153	0.00610048	0.043955
Smad3	11.6331	24.4926	1.75247	3.92784	2.10543	4.44458e-09	4.48064e-07
Pabpc1	43.4017	53.838	3.56729	2.84624	1.24046	0.00243229	0.0217878
Emp1	43.038	32.3613	6.95968	5.93664	-1.32992	0.0014769	0.014708
Loxl1	5.84276	7.8747	0.771838	0.771614	1.34777	0.000288192	0.00415044
Usp45	5.59509	2.8342	0.383938	0.291985	-1.97413	1.07818e-09	1.42587e-07
Tbx3	1.44519	2.08757	0.206166	0.368468	1.4445	0.00140898	0.0141808
Flvcr2	1.36968	0.866976	0.10574	0.143999	-1.57983	0.000390238	0.00530941
Mpp5	9.92412	8.15515	0.525398	0.57494	-1.21691	0.00247867	0.0221067
Pparg	1.87555	2.85047	0.458835	0.618531	1.5198	0.000838586	0.00973916
Ift20	8.91057	11.2253	0.476173	1.07928	1.25977	0.00274776	0.0238495
Prima1	2.64135	10.0058	1.19326	3.73691	3.78812	1.16933e-07	6.44912e-06
RGD1304963	1.00416	1.66989	0.189202	0.281864	1.66297	0.000130134	0.00214835
Synpo2l	74.091	55.7413	4.59429	6.72806	-1.32919	0.0023506	0.0212262
Adi1	8.59456	6.9831	0.909367	0.980871	-1.23077	0.00702673	0.0488259
AC124896.1	8.56595	5.84246	1.83053	1.44082	-1.46616	0.000607097	0.0075804
Rnf139	11.1117	16.1232	0.880113	1.15342	1.45101	2.8116e-06	9.63226e-05
Alg6	1.84417	1.18939	0.213552	0.341826	-1.55051	0.00170066	0.0165295
Phf13	1.19564	1.8565	0.104156	0.450772	1.55272	0.000784317	0.00927531
Phlda3	12.7922	19.4445	3.48118	2.39346	1.52002	0.000120183	0.00201105
Trim13	1.86785	1.13916	0.30912	0.159765	-1.63968	0.000324948	0.00459901
Fnip1	10.1535	13.2654	1.67626	1.47091	1.30649	0.00119246	0.0124712
Zc3h12a	1.34858	2.5561	0.218321	0.317578	1.89539	3.81241e-07	1.82447e-05
Accs	1.52636	0.730588	0.120311	0.0894562	-2.08922	6.9722e-07	3.06254e-05
Pibf1	5.01075	3.74407	0.559751	0.268268	-1.33832	0.000428248	0.00572502
Aplnr	13.8286	9.68073	1.759	1.3152	-1.42847	5.92567e-05	0.00112469
Ifi27	30.8841	61.3948	5.37725	6.75984	1.98791	9.84639e-09	9.03737e-07
B3gnt2	3.2674	4.64639	0.160853	0.455704	1.42204	3.51604e-05	0.000748161
Commd1	18.6237	22.7922	0.98594	2.09409	1.22383	0.00325476	0.0271576
Osgin2	5.82102	3.97095	1.36646	0.609953	-1.4659	0.000774943	0.00917994
RGD1562690	51.5573	12.4993	8.99615	2.57621	-4.1248	1.79556e-12	5.96855e-10
Mapk6	33.3091	27.4388	3.83987	1.77976	-1.21394	0.00649253	0.0460617
Ivd	26.4671	33.2608	4.97626	1.9654	1.25668	0.00661409	0.0467241
Fgf7	5.35392	3.44487	2.06675	0.783383	-1.55417	0.0040828	0.03223
Tbc1d4	11.2008	7.30211	1.33935	1.26902	-1.53391	7.35027e-06	0.000209747
Trim35	53.4977	40.7315	4.06368	7.18739	-1.31342	0.00101393	0.0111501
Sfrp2	0.835851	1.68012	0.454315	0.373935	2.01007	0.000197668	0.0030427
Esd	38.5836	21.4049	3.23124	2.3659	-1.80256	3.76655e-09	3.95939e-07
Pgp	33.2633	26.3917	3.17502	3.28156	-1.26037	0.00181053	0.0173424
Sqle	1.82351	1.0757	0.516139	0.162523	-1.69518	0.000824802	0.00962651
Serinc3	31.8805	39.8654	1.8693	1.6695	1.25046	0.000748889	0.00890773
Pdk4	74.3145	414.117	80.1889	96.7877	5.57249	2.13992e-08	1.58868e-06
Hdac1	7.60576	9.57869	0.572587	0.453556	1.2594	0.000529983	0.00681749
Wipf3	8.84518	3.69378	1.27212	1.01611	-2.39461	4.80051e-10	7.49239e-08
Cyb5r3	22.1911	17.7526	1.56235	0.61341	-1.25002	0.00104025	0.01132
Car2	8.72676	6.58758	1.23166	0.48475	-1.32473	0.000431427	0.00575501
Zrsr1	4.67357	5.79479	0.550935	0.522071	1.23991	0.00552655	0.0405797
Ankrd42	0.766096	1.23148	0.164816	0.165496	1.60748	0.00131731	0.0134837
Aqp7	0.95098	3.88903	0.54021	1.74321	4.08949	1.61677e-06	6.21395e-05
Akr1b8	2.16499	5.18937	0.352596	0.400411	2.39695	5.37718e-11	1.16024e-08
Gpx7	7.16974	9.0588	0.771235	0.68429	1.26348	0.00177406	0.0170595
Nampt	59.3122	38.6423	5.27528	3.4885	-1.5349	2.82092e-06	9.63735e-05
Camk2g	8.5344	6.70555	0.662262	1.58397	-1.27274	0.00610059	0.043955
Fam204a	3.61466	2.89744	0.286306	0.260176	-1.24754	0.00562181	0.0412054
Pcf11	8.33035	11.9422	0.574097	0.531135	1.43357	1.20978e-06	4.87838e-05
Adamts15	1.62585	2.57638	0.314141	0.311931	1.58463	6.69439e-05	0.0012344
Skil	8.31681	11.0486	1.43345	2.13792	1.32847	0.00548761	0.0403585
Bckdhb	30.1936	24.0364	1.88366	0.717545	-1.25616	0.00135308	0.0137684
Ldlr	14.4122	5.9431	6.20719	3.17095	-2.42503	6.75807e-05	0.00124241
Rara	4.42596	6.04211	0.507119	0.604635	1.36515	9.65554e-05	0.00166555
Vtn	14.3065	20.3649	1.28332	1.99924	1.42347	1.73545e-05	0.000423504
Smarcd3	36.9072	26.5137	4.17969	5.7702	-1.39201	0.000376289	0.00514792
Palld	41.1427	32.0893	3.41169	6.50399	-1.28213	0.00266611	0.0233884
Rin2	5.66037	7.1853	0.669356	0.361937	1.2694	0.00101285	0.0111501
Acot2	6.56684	10.711	2.20893	1.30174	1.63107	2.76224e-05	0.000611021
Cmc1	16.4683	12.937	1.13698	1.50222	-1.27296	0.00118119	0.0123638
Tnfaip2	3.10446	2.08272	0.265813	0.350233	-1.49058	7.43152e-05	0.00134215
Fam198b	7.16506	11.955	0.659729	1.47391	1.66851	1.18202e-07	6.49005e-06
Timp1	3.61783	8.20992	0.956656	0.894658	2.2693	3.84618e-10	6.22423e-08
Fam46a	4.19515	6.42342	0.906787	0.770617	1.53116	4.03801e-05	0.000838909
Cd163	4.43215	9.00299	0.331742	1.28089	2.03129	1.8568e-09	2.2389e-07
Vhl	3.4295	4.31988	0.144856	0.30614	1.25962	0.00187672	0.0177689
Ada	3.48382	4.37906	0.409114	0.428578	1.25697	0.00377368	0.0304944
Smc4	7.25466	11.0373	1.13941	1.08148	1.52141	1.73202e-05	0.000423504
Eif4e3	14.0103	10.5508	1.71434	0.795607	-1.32789	0.00029987	0.00427855
Magohb	4.13834	2.91575	0.164855	0.163121	-1.41931	6.66422e-06	0.000191503
Rcan2	5.21452	8.41511	1.27999	3.45636	1.61379	0.00271658	0.0237127
Eya3	3.51244	2.73143	0.323694	0.260197	-1.28593	0.00315477	0.0265031
Zmiz1	9.93933	12.8284	0.742184	1.33159	1.29068	0.00080013	0.00939905
Plau	18.7049	37.092	1.84956	5.48223	1.98302	1.57304e-08	1.27281e-06
Thbs2	3.73071	6.5301	0.768361	1.466	1.75036	1.07986e-05	0.000282579
Srpra	42.8661	33.1769	4.05135	5.66972	-1.29205	0.00103778	0.0113153
Smarcd2	8.31268	12.4964	0.895449	1.45107	1.50329	3.64775e-06	0.000117444
Zfp622	10.9005	19.7166	1.84695	4.03279	1.80878	2.08783e-06	7.54935e-05
Hs3st1	1.33797	2.02653	0.281269	0.297913	1.51463	0.00060589	0.00757301
Hpgd	0.566754	1.30118	0.116103	0.311675	2.29584	1.27258e-05	0.000324046
Ndc1	2.42033	3.15434	0.152936	0.357744	1.30327	0.00231099	0.0208991
Nod1	3.42544	4.37473	0.36974	0.383179	1.27713	0.0019069	0.0179992
Acsl1	35.3358	56.362	11.5932	16.7791	1.59504	0.00111198	0.0118306
Lgals3	8.88466	22.4954	1.17812	3.17572	2.53193	2.16658e-11	5.02769e-09
Tmem229b	2.62495	4.31023	0.353114	0.794893	1.64202	1.7128e-05	0.000421066
Clcn3	6.83415	9.03838	1.54046	1.31477	1.32253	0.00392826	0.0313318
Ccdc117	5.5033	7.16179	0.43755	0.684006	1.30136	0.00045333	0.00596311
Atoh8	1.14458	1.61031	0.1141	0.187317	1.40689	0.00199749	0.0185833
Gpr153	1.22623	1.79588	0.138975	0.220271	1.46456	0.00137632	0.0139549
Dlgap5	1.14617	1.66534	0.351816	0.259162	1.45297	0.00417338	0.0327558
Cpa1	5.74192	4.13289	1.36037	0.768634	-1.38932	0.00365703	0.0297472
Tigd4	4.2972	1.83666	2.50984	0.58507	-2.33968	0.000927627	0.0104393
Twistnb	4.04755	2.78487	0.446815	0.232821	-1.45341	3.39677e-05	0.000727819
Dlc1	7.5909	10.7728	0.586755	1.06122	1.41918	2.60241e-05	0.000580889
Dusp7	6.73376	9.41089	0.66605	0.889129	1.39757	2.35199e-05	0.00053868
Esm1	2.54307	1.67275	0.266829	0.356723	-1.52029	0.000158949	0.00254215
Noct	4.59263	6.70332	1.20678	0.953076	1.45958	0.000385632	0.00525819
Ube3d	1.62671	0.600297	0.224265	0.0549249	-2.70984	2.02252e-08	1.55469e-06
Fabp4	312.99	507.581	53.2194	79.0484	1.62172	0.000883515	0.0100895
Nup205	3.13163	2.51567	0.0996793	0.137435	-1.24485	0.00496289	0.0373325
LOC691931	2.48958	3.6504	0.587855	0.337904	1.46627	0.000163416	0.00260007
Trak2	29.9874	20.1515	3.14329	2.40393	-1.48809	1.46845e-05	0.000366545
Fbxw7	9.49967	5.23201	0.803776	0.806322	-1.81568	2.52997e-09	2.80325e-07
Acad11	3.38762	2.3307	1.16318	0.238583	-1.45348	0.00706278	0.049021
Gk5	1.3938	0.879902	0.183911	0.168446	-1.58404	0.00104465	0.01132
Mmp14	11.7831	14.7104	1.56701	1.83009	1.24844	0.00513106	0.0383252
Hspb3	51.2838	32.5954	6.95764	3.60376	-1.57334	1.96386e-06	7.18853e-05
Stoml3	0.881718	1.3531	0.307718	0.299746	1.53461	0.00716133	0.049469
Trmt10a	0.74517	1.09406	0.0586772	0.1417	1.46821	0.00481287	0.0364596
LOC100363675	6.51907	4.37623	0.626416	0.502884	-1.48965	1.95919e-05	0.000465852
Lama2	25.1996	36.4812	1.90728	4.32971	1.44769	8.30964e-05	0.00146209
Fam213a	4.10099	5.82676	0.307592	0.360214	1.42082	1.01946e-05	0.000271573
Cpa3	5.39923	8.93437	1.02305	1.81503	1.65475	1.4008e-05	0.000352319
Farp1	6.69723	4.89278	0.684699	1.1684	-1.3688	0.000721191	0.00864516
Layn	0.763149	1.68279	0.130085	0.107097	2.20506	3.7594e-07	1.81321e-05
Tiparp	6.59682	11.5247	1.63954	1.48761	1.747	5.97141e-07	2.69019e-05
Tfdp2	11.4386	15.287	1.06412	2.51371	1.33644	0.000359554	0.00494648
Fam76a	5.74235	4.59062	0.454134	0.527433	-1.25089	0.00470568	0.035836
Cmbl	37.5711	29.9975	4.08992	3.79623	-1.25247	0.00719748	0.0496199
Mllt3	9.92139	6.57607	2.79976	1.10413	-1.50871	0.000615934	0.00765963
Pkn2	9.72476	11.7125	0.62499	0.715711	1.20439	0.00237007	0.0213393
Aldh6a1	25.7581	37.4656	3.96396	4.67962	1.45452	5.30044e-05	0.00104377
Ptpn3	10.2831	6.35756	4.3264	1.65316	-1.61746	0.00348268	0.0286512
Hr	4.20433	6.07538	0.586395	1.23013	1.44503	0.000333363	0.00469145
Grk5	4.03714	5.06449	0.312652	0.386045	1.25448	0.00222943	0.0203101
Tubgcp5	6.13585	4.95778	0.25599	0.317695	-1.23762	0.00209861	0.0192906
Tnfrsf21	11.4542	7.31225	1.25515	2.03141	-1.56644	1.12102e-05	0.000290873
Dusp26	11.0156	8.87003	1.13873	1.28523	-1.24189	0.00486244	0.0367567
Orc5	5.69721	4.50574	0.436368	0.497158	-1.26443	0.00283539	0.0244034
Pcsk6	7.07926	8.94044	0.535086	0.919609	1.2629	0.00197076	0.0184042
Cygb	7.63632	5.35886	0.798575	1.45121	-1.42499	0.000335257	0.00470699
Ebf2	2.1561	3.20225	0.339085	0.160831	1.4852	2.05522e-05	0.00048007
Cecr2	3.80884	5.77255	0.859335	1.18171	1.51557	0.000270468	0.0039407
LOC100909712	8.55214	14.6216	1.65115	2.3867	1.7097	1.51601e-06	5.90046e-05
Fst	1.70922	4.34503	0.643412	0.389881	2.54212	4.81257e-10	7.49239e-08
AABR07009931.1	1.4624	2.353	0.467622	0.814304	1.609	0.00494916	0.0372748
Nfil3	3.04416	10.7396	1.36287	1.33417	3.52795	3.51275e-12	9.81892e-10
Zfp40	2.03287	1.16779	0.411005	0.052692	-1.74078	1.58318e-05	0.000390994
Il16	1.59323	1.08217	0.0866576	0.218365	-1.47226	0.00140787	0.0141808
Fbxo34	5.12126	6.84832	0.687869	0.880175	1.33723	0.000670385	0.00817963
LOC691113	3.42917	4.66641	0.40834	0.752566	1.3608	0.000910073	0.0102971
Sh3d19	6.29108	7.80005	0.612182	0.79878	1.23986	0.00276453	0.0239443
Elf1	2.58779	3.44332	0.199425	0.128735	1.3306	0.000677731	0.00823657
LOC100365697	19.8389	15.5869	1.24781	1.09122	-1.2728	0.00274522	0.0238481
Mocs1	2.49493	3.24448	0.164607	0.424867	1.30043	0.00265081	0.0232708
C1r	19.9272	26.0138	1.6963	2.62394	1.30544	0.00121708	0.0126427
F3	7.77673	19.4676	1.23127	2.95005	2.50331	5.70244e-10	8.55296e-08
Sgk1	23.5458	45.3653	7.58846	10.4806	1.92669	9.63898e-06	0.000259978
Rpl22l1	45.6221	24.6282	10.391	3.52138	-1.85243	1.72193e-06	6.55666e-05
Atp6v1e1	41.8739	59.8815	0.929869	6.87037	1.43005	4.50464e-05	0.000914233
Cp	4.51049	10.4817	0.728078	2.0662	2.32385	2.84825e-09	3.10006e-07
Abcd3	11.0719	16.0597	1.78236	1.59695	1.45049	2.05705e-05	0.00048007
Snrpa1	5.55579	4.40175	0.728877	0.239683	-1.26218	0.0043731	0.0340625
Abhd14a	2.68398	4.51502	0.356361	0.424343	1.68221	1.24869e-06	4.98625e-05
Ptn	19.1865	25.0791	4.58112	3.48401	1.30712	0.00589053	0.0426665
Plk2	11.1695	8.54369	1.64872	1.06802	-1.30733	0.00140497	0.0141637
C1s	8.93705	12.228	1.14487	2.30764	1.36824	0.000937538	0.010512
Nudt7	8.71042	11.7186	2.65192	2.18997	1.34536	0.00544124	0.0401157
Cxcl14	19.3923	27.428	2.96139	3.85848	1.41437	0.000263449	0.00385733
Cd2ap	11.9712	9.89006	1.19321	0.383734	-1.21043	0.00458473	0.0353971
Sox7	6.47538	3.90322	1.20339	0.54864	-1.65898	6.01459e-06	0.000175293
Abhd14b	4.14626	5.92485	0.408597	0.863521	1.42896	0.00011477	0.00193629
Ifngr1	19.2651	25.116	1.57052	2.81954	1.30371	0.00103712	0.0113153
St6galnac2	1.85554	0.824771	0.244576	0.172429	-2.24977	2.1277e-06	7.60834e-05
Pkia	161.41	119.777	6.55926	11.5825	-1.34759	0.00158147	0.015548
Ssbp1	28.8879	22.4121	3.64389	2.70122	-1.28894	0.00194275	0.0182536
Fam105a	0.669296	1.42181	0.203298	0.736314	2.12433	0.00218655	0.0199943
Lpl	64.1464	103.482	31.4141	23.1593	1.61321	0.00191592	0.0180693
Glrx	6.37932	17.8948	1.69834	5.03445	2.80513	4.55166e-08	2.85904e-06
Zfyve21	3.09281	4.26839	0.475453	0.651548	1.3801	0.00087681	0.0100502
Med26	3.22043	5.47907	0.355245	1.26931	1.70135	1.16568e-05	0.000299305
Pex7	2.58094	3.42542	0.34316	0.463691	1.3272	0.00293731	0.0251224
Dbnl	11.7797	8.13409	1.37048	1.0657	-1.44819	2.15577e-05	0.000500261
S100a13	4.58967	12.441	0.699998	1.96654	2.71066	6.24543e-11	1.32435e-08
Pcbp4	13.0331	17.7339	3.50278	2.80505	1.36068	0.00311346	0.0262277
S100a1	8.63296	14.6251	1.02757	1.75197	1.6941	1.40682e-07	7.49024e-06
Tnik	9.31867	6.51398	0.739543	1.18492	-1.43056	2.78115e-05	0.000612999
Maf	13.0855	25.2547	2.43757	3.75335	1.92997	2.83276e-08	1.95731e-06
Msra	3.30575	6.6303	0.540993	0.566295	2.00569	2.24309e-09	2.58416e-07
Cflar	5.70363	7.88013	0.542694	0.302441	1.3816	1.96319e-05	0.000465852
Ppm1j	11.9094	8.86387	0.98888	1.36765	-1.34359	0.000174536	0.00274154
Ddx10	5.01024	2.84596	0.403129	0.308997	-1.76047	1.61816e-08	1.29398e-06
Shisa2	1.76324	0.999172	0.414418	0.406449	-1.7647	0.000402145	0.00541728
Sgms1	12.5001	16.1899	1.86372	1.31033	1.29518	0.000831612	0.0096673
Lgals5	3.01046	16.6171	0.994701	1.95141	5.51978	3.33067e-15	4.09639e-12
Arhgap29	8.89072	11.6376	0.683409	1.04754	1.30896	0.000333769	0.00469145
Tlcd1	1.04139	1.96286	0.154761	0.237478	1.88485	2.97923e-06	0.000100103
Eif4ebp1	35.7628	56.1258	1.47626	6.1706	1.56939	1.02424e-06	4.22724e-05
RGD1311805	8.16432	6.60949	0.717689	0.415204	-1.23524	0.00468322	0.0357979
Swsap1	2.66006	2.0306	0.172295	0.118711	-1.30999	0.00370933	0.0301328
Lpxn	0.939057	1.41003	0.160086	0.319479	1.50153	0.00362432	0.0295566
Adamts6	2.14949	1.21309	0.483566	0.224197	-1.77191	6.25443e-05	0.00117327
Postn	46.7043	71.6449	12.9064	9.31081	1.53401	0.000153156	0.00245958
Nr5a1	1.03604	1.97192	0.438201	0.714464	1.90333	0.000891853	0.0101658
Bloc1s2	8.57322	14.5008	1.18413	2.03301	1.69141	3.22774e-07	1.60072e-05
Ppdpf	16.1965	13.3109	1.98824	1.01446	-1.21679	0.0067607	0.0476231
Trim55	25.1805	15.3534	1.57465	1.60081	-1.64005	3.69408e-08	2.4296e-06
Dcun1d1	15.215	11.8788	1.38035	0.950012	-1.28085	0.000434539	0.00577149
C1qb	11.4137	18.3434	1.14684	1.75719	1.60714	3.61955e-07	1.75956e-05
Zfp64	2.46731	1.76311	0.3001	0.266098	-1.39941	0.0017493	0.0169407
Micu3	4.31268	3.40736	0.52323	0.326449	-1.2657	0.00450406	0.0348837
Ddx41	4.79767	5.78655	0.353779	0.292794	1.20612	0.00581825	0.0422424
C1qc	20.996	30.5933	1.82406	4.35767	1.4571	0.000108742	0.00184471
Rbbp6	8.50229	10.4098	0.595113	1.01558	1.22435	0.00391027	0.0312499
C1qa	12.2673	16.1162	1.65339	1.23187	1.31374	0.000378704	0.0051752
Rfesd	12.5687	9.80072	1.13804	0.40263	-1.28242	0.000437051	0.00579233
Mlf1	453.315	253.386	40.4835	25.0834	-1.78902	6.65252e-06	0.000191503
Espl1	2.28226	1.14362	0.520515	0.233898	-1.99564	7.40358e-06	0.000210292
Tk2	1.24677	0.785681	0.170168	0.117885	-1.58686	0.000927733	0.0104393
Maff	0.932456	4.68341	0.146303	1.92265	5.02266	8.38464e-08	4.88733e-06
Rrp9	4.09758	3.26913	0.436398	0.263205	-1.25341	0.00286039	0.0245499
Wsb1	5.71556	9.25734	0.94922	1.17185	1.61967	1.75411e-06	6.65859e-05
Arhgef7	15.8439	13.168	0.747255	0.903636	-1.20322	0.00280025	0.0241516
Tgm2	14.3425	20.4922	1.65034	2.07544	1.42877	1.31828e-05	0.000334989
Acadl	85.6825	126.42	35.0473	23.8181	1.47544	0.00380638	0.030658
Rpa2	3.86621	5.01013	0.454805	0.387282	1.29588	0.00110738	0.0118022
Tle3	2.77276	3.56693	0.315032	0.318697	1.28642	0.00318745	0.0266683
Csgalnact1	2.67555	1.84737	0.276216	0.315423	-1.4483	0.000568529	0.00721603
Prc1	2.35916	3.82117	0.759113	0.477702	1.61971	7.24357e-05	0.00131983
Gadd45g	23.3143	49.875	5.36815	8.38745	2.13925	8.45794e-08	4.9068e-06
Entpd2	8.73499	15.5323	0.879667	2.43674	1.77817	3.26524e-08	2.18514e-06
Eno2	0.721229	1.36066	0.179181	0.228759	1.88658	6.3588e-05	0.00118533
Arhgap10	10.2667	12.67	0.657608	1.03517	1.23408	0.00362638	0.0295566
Sash1	6.95635	9.05834	0.695455	0.813379	1.30217	0.000773624	0.00917531
Nr1h3	2.17751	3.35353	0.321357	0.724903	1.54008	0.000369553	0.00506139
Dok5	13.1387	7.58116	2.03631	0.611048	-1.73307	1.24537e-07	6.71791e-06
Sap30	9.4932	4.53067	3.92984	1.5919	-2.09532	0.000113709	0.00192102
Tle4	5.28388	3.78162	0.74174	0.864188	-1.39725	0.000903123	0.0102496
Ptger4	1.59531	2.22127	0.304507	0.29533	1.39237	0.00267024	0.0234079
Pcdh20	1.44392	2.56325	0.231598	0.536128	1.7752	2.7708e-05	0.000611814
Pik3ap1	6.16606	9.59267	0.495284	1.67509	1.55572	7.69981e-06	0.000216705
Rnf217	15.7923	13.1508	0.971063	1.11409	-1.20086	0.0040015	0.0318334
Plcl2	12.5107	9.09723	0.456852	1.25376	-1.37522	3.99386e-05	0.000832551
Foxo1	9.28923	15.5732	1.35239	1.49216	1.67648	2.4202e-08	1.74207e-06
Rala	23.2295	18.583	2.09056	1.80972	-1.25004	0.00276848	0.0239448
Txndc5	12.2351	15.9048	1.07056	1.08948	1.29993	0.000229262	0.00342611
Casz1	6.68853	8.75488	0.654641	1.22861	1.30894	0.000967903	0.0107633
Cdh11	1.70287	2.31424	0.325376	0.245492	1.35902	0.00697623	0.0486674
Mat2a	22.6941	29.0669	1.98518	2.69243	1.28082	0.00157836	0.0155298
Lancl1	5.10218	7.18707	0.339947	0.852695	1.40863	1.73548e-05	0.000423504
Lxn	3.67647	4.77414	0.73688	0.539255	1.29856	0.0036531	0.0297349
Nmnat3	8.76684	5.88269	0.852484	0.311418	-1.49028	2.34746e-06	8.34433e-05
Dffa	17.5059	10.5832	3.70898	2.75295	-1.65412	0.000101228	0.00174126
Ankrd10	15.0557	11.7098	1.50501	1.84274	-1.28573	0.00144028	0.0144722
Myd88	1.81268	2.66538	0.249954	0.303661	1.47041	0.000332795	0.00469145
Kif26a	2.92566	2.19608	0.552321	0.311763	-1.33222	0.00505337	0.0378511
Sema4d	11.9116	17.5435	0.806467	3.36027	1.4728	0.000118719	0.00198928
S1pr1	14.2802	23.9563	1.96511	2.0755	1.67759	1.50321e-07	7.96896e-06
Bmp6	2.29489	3.0265	0.470298	0.284974	1.3188	0.0061096	0.0439942
LOC100174910	8.05627	11.4872	1.18399	0.957034	1.42588	1.53334e-05	0.000380214
Mfsd1	8.75345	7.02907	0.628192	0.982489	-1.24532	0.00239873	0.0215343
Spry4	2.83104	5.61908	0.357017	0.972508	1.98481	8.71043e-08	5.02956e-06
Fgf1	2.95474	4.72863	1.56548	1.37367	1.60036	0.00427184	0.0333796
Npdc1	11.0412	14.1905	0.742714	1.577	1.28523	0.00137444	0.0139549
Cdca4	2.07839	2.71126	0.299405	0.39338	1.3045	0.00573344	0.0417751
Pef1	6.54038	8.78474	0.559889	0.731595	1.34316	0.00016005	0.00255312
Lcn2	0.228909	5.59333	0.0514792	1.09966	24.4348	1.92069e-14	1.58735e-11
Acat2l1	1.99855	1.2145	0.349482	0.122903	-1.64558	6.42544e-05	0.00119556
Ccna1	1.2697	1.85892	0.295635	0.291139	1.46406	0.00176926	0.017045
Jade1	5.03387	3.81883	0.465512	0.490995	-1.31817	0.00104268	0.01132
Clybl	10.8734	14.0217	1.18955	2.43299	1.28954	0.00405511	0.0321559
Retsat	32.977	47.8269	4.66625	5.33819	1.45031	0.000166269	0.00263524
Hmox1	3.1305	5.66702	0.294645	0.665952	1.81026	3.10684e-08	2.12283e-06
Cks2	3.21244	4.27868	0.844154	0.588553	1.33191	0.00467429	0.0357742
Ogfrl1	6.10958	9.71504	0.392598	1.49316	1.59013	1.9394e-06	7.1202e-05
Npy1r	2.30977	3.27336	0.511417	0.489264	1.41718	0.00113251	0.0119876
Acad9	5.86958	8.13325	0.437702	0.760825	1.38566	5.33832e-05	0.00104727
Prickle4	2.74924	1.87018	0.3922	0.385951	-1.47004	0.000442209	0.00583554
Zfp703	16.6106	25.9278	4.35009	3.04333	1.56092	1.87661e-05	0.00044991
Klf2	5.98015	27.0774	1.39441	5.07659	4.52788	8.37108e-13	3.00402e-10
Klf9	42.033	52.8367	3.30679	7.4973	1.25703	0.0069598	0.0485803
Cpt1a	2.61659	5.08713	0.823573	0.925138	1.94419	1.01882e-06	4.21901e-05
Sdc4	5.61278	14.7141	1.90374	2.20254	2.62153	3.13381e-10	5.42856e-08
Lrp11	2.95262	3.96055	0.403734	0.540749	1.34137	0.00160022	0.0157072
Slc7a8	3.55172	4.763	0.805772	0.707208	1.34104	0.00412079	0.0324051
Extl2	3.72835	2.87694	0.600743	0.398426	-1.29594	0.00377165	0.0304944
Csrp3	14.9441	38.1553	9.44287	29.2896	2.5532	0.00540703	0.0399166
Frs3	1.50544	1.05945	0.154897	0.15535	-1.42096	0.00199418	0.0185665
Vcam1	1.34478	1.89103	0.150624	0.173104	1.40621	0.000823948	0.00962651
Slc25a25	12.2767	76.8783	2.9811	16.1685	6.26215	2.72338e-12	8.4768e-10
Anxa10	2.70482	1.07839	0.541014	0.106666	-2.5082	2.43507e-08	1.74207e-06
Cyr61	9.74815	45.9345	3.03952	14.7081	4.71213	4.41324e-09	4.48064e-07
Gja4	5.25085	7.14473	0.463737	1.09291	1.36068	0.000200555	0.00306949
Edn1	0.867742	1.42588	0.206849	0.294049	1.64321	0.00138206	0.0140016
Adgrb2	0.298661	6.46613	0.0465383	3.01786	21.6504	2.09615e-08	1.57199e-06
Chac1	7.6001	16.4429	5.25925	4.27677	2.16351	4.14251e-05	0.000856281
Scara5	4.8637	8.73103	0.548307	1.70437	1.79514	6.26045e-07	2.79703e-05
Lox	7.09505	11.7499	2.06871	2.48196	1.65607	4.06403e-05	0.000842892
Chd1	4.96911	6.34073	0.237695	0.445105	1.27603	0.00145631	0.0145501
Josd1	3.47247	4.34237	0.291074	0.25266	1.25051	0.00176312	0.0170075
Arntl	1.30656	5.47591	0.90021	2.26853	4.19109	5.56726e-07	2.52663e-05
Coq10b	7.23953	31.3357	1.48278	18.4646	4.32842	2.59567e-05	0.000580439
Galns	2.10618	1.42153	0.126706	0.247952	-1.48163	0.000270745	0.0039407
Cttnbp2nl	3.55594	6.25144	0.28947	1.20264	1.75802	1.61499e-06	6.21395e-05
Mlycd	10.3126	15.6717	1.90794	0.840789	1.51967	1.01804e-06	4.21901e-05
S1pr3	2.58975	1.92506	0.375312	0.207144	-1.34528	0.00399507	0.0318028
Nav2	4.3232	2.49365	0.335918	0.526762	-1.73368	3.40357e-07	1.67442e-05
Nedd9	3.50768	5.58413	0.480088	1.06485	1.59197	3.19612e-05	0.000690845
Zfp385d	2.86227	4.21505	0.317037	0.6723	1.47262	0.000135778	0.00223253
Npr1	3.86874	5.32608	0.217803	0.724973	1.3767	0.000228583	0.00342012
Csgalnact2	12.8499	10.1578	1.04268	0.931786	-1.26503	0.000775507	0.00917994
Srbd1	7.09267	5.4559	1.36859	0.369412	-1.3	0.00364102	0.0296562
Raph1	8.77791	6.8829	0.824456	0.954555	-1.27532	0.00203637	0.0188452
Cbfa2t3	6.99895	9.76532	1.42074	1.12356	1.39526	0.000297597	0.00425955
Hagh	9.86549	16.5717	0.949797	1.21975	1.67976	1.26959e-08	1.08058e-06
Peg3	12.2205	16.1328	0.981352	3.46275	1.32014	0.00267667	0.0234476
Prmt3	6.90897	5.21237	0.395229	0.218082	-1.32549	0.000210488	0.00319349
Mapkapk3	7.09712	4.65664	1.38256	1.83326	-1.52409	0.00115102	0.0121202
Emilin2	3.04149	3.96357	0.367277	0.350353	1.30317	0.0019543	0.0183081
Glipr2	4.25983	5.41063	0.471297	0.541169	1.27015	0.00275496	0.0238796
Col4a4	4.75464	5.94108	0.37739	0.709157	1.24953	0.00480685	0.0364485
Ttc7a	6.08697	4.12514	1.47711	0.887399	-1.47558	0.00115404	0.0121362
Mrpl43	15.1796	18.9467	1.09699	2.10448	1.24817	0.00649881	0.0460685
Crem	2.46222	5.37265	0.324013	1.42843	2.18204	5.14956e-07	2.37207e-05
Osgin1	1.83414	2.99008	0.163867	0.800292	1.63023	0.000297846	0.00425955
Ctgf	8.42285	22.2943	2.15362	6.07046	2.64688	3.49104e-08	2.30841e-06
Rcbtb2	7.45531	6.0152	0.765005	0.369083	-1.23941	0.00220377	0.0201218
Stc1	0.549354	2.01398	0.0936942	0.44138	3.66609	5.51025e-09	5.50981e-07
Cpped1	6.24942	4.63585	0.581215	0.552392	-1.34807	0.000137118	0.00224556
Spsb2	2.32267	1.63928	0.198069	0.358183	-1.41688	0.00117614	0.0123214
Spg7	9.748	7.16252	0.701797	0.570819	-1.36097	1.06523e-05	0.000279344
Gem	1.09105	5.29525	0.0902931	0.71567	4.85334	3.56382e-14	2.57832e-11
Ltv1	9.57976	7.85901	0.658157	0.2247	-1.21895	0.00176978	0.017045
Fra10ac1	3.80928	3.02408	0.359909	0.4248	-1.25965	0.00699048	0.048687
Ginm1	34.4147	56.0325	2.57705	8.35767	1.62815	1.44522e-06	5.67885e-05
Pbk	0.999598	1.74952	0.260947	0.284499	1.75022	5.54444e-05	0.00107184
Lrrc32	3.26198	4.82897	0.195719	0.573439	1.48038	1.10443e-05	0.000288394
Heyl	4.14793	6.76322	0.523125	0.688478	1.6305	4.34191e-07	2.03046e-05
Trim45	2.24283	1.56164	0.274394	0.170225	-1.4362	0.000596074	0.00748837
Bmper	1.28314	2.66813	0.338904	0.565174	2.07937	3.00045e-06	0.000100103
Col4a3	3.86283	4.96072	0.44539	0.549532	1.28422	0.00204511	0.0188977
Cd52	0.6396	1.30265	0.207222	0.255139	2.03666	7.44394e-05	0.00134242
Nabp1	3.88994	2.25564	0.282389	0.262839	-1.72454	2.34707e-07	1.20781e-05
Ccna2	1.59843	2.21338	0.384606	0.240715	1.38472	0.00448807	0.0348257
Midn	12.4381	17.5071	2.33526	3.71176	1.40754	0.00108038	0.0115948
Il4r	2.05567	3.40519	0.194818	0.21622	1.65648	1.0855e-06	4.42071e-05
Spr	2.54657	1.71009	0.354681	0.28592	-1.48914	0.000320561	0.00454738
Hemk1	1.81177	0.952327	0.200509	0.106133	-1.90247	2.87745e-06	9.74925e-05
Ddhd2	6.37071	5.15294	0.586303	0.441876	-1.23633	0.00390363	0.0312366
Mfap5	26.0495	36.4671	3.26971	4.04322	1.39992	0.000346894	0.00482857
Bcat1	1.24953	2.38362	0.434571	0.488296	1.90761	3.47663e-05	0.000741059
Cdca3	1.07822	1.5811	0.319535	0.233137	1.4664	0.00470522	0.035836
MGC116121	5.14415	3.45136	0.436997	0.394369	-1.49047	1.83573e-06	6.88343e-05
Slc9a2	2.29204	1.42935	0.305721	0.165585	-1.60355	6.90044e-05	0.00126105
Lpar6	9.60873	5.58496	1.6903	0.817981	-1.72047	5.53408e-07	2.52087e-05
Efhd1	2.06683	2.85952	0.777246	0.221783	1.38353	0.00521554	0.0387572
Rnf138	1.63321	2.3533	0.210612	0.321045	1.4409	0.0016344	0.0159789
Sorbs1	8.18878	10.8775	2.06043	1.96065	1.32834	0.00683486	0.048008
Ccl19	0.226254	0.702866	0.110292	0.280097	3.10653	0.000212963	0.00321774
Fam212b	9.03369	7.43406	0.929832	0.704849	-1.21518	0.00699883	0.048687
Parva	9.47064	13.1103	0.840143	1.26747	1.38431	3.46802e-05	0.000741059
RGD1307461	8.96164	2.01093	2.00092	0.858097	-4.45646	4.41669e-11	9.70015e-09
Mreg	3.16936	1.94089	0.378444	0.683277	-1.63294	7.2008e-05	0.00131399
Lyrm5	34.6183	23.2683	5.85895	4.45608	-1.48779	0.000107199	0.00182226
Rbp7	4.02204	13.6403	1.52052	3.63339	3.39139	2.13035e-09	2.51934e-07
Hyal1	3.91648	6.08767	1.58723	1.25417	1.55437	0.000898108	0.0102276
B4galt6	4.42135	2.61906	0.88226	0.434387	-1.68815	8.70305e-06	0.000238588
Cpxm2	14.8674	5.58873	3.3523	1.73827	-2.66024	5.89911e-09	5.80425e-07
F13a1	7.1001	10.7241	0.675242	1.31526	1.51042	5.60843e-06	0.00016659
Slc12a2	14.7778	19.8314	1.11293	3.62442	1.34197	0.00094544	0.0105517
Cirbp	12.5571	9.7902	0.727619	1.48308	-1.28262	0.000815247	0.00956606
Kank1	4.98871	6.87614	0.713701	0.768352	1.37834	0.000205999	0.00313951
Fgfr1	14.1925	17.2555	0.695652	1.65128	1.21582	0.00528049	0.0391369
Tab2	14.9789	11.1638	1.72458	1.50388	-1.34174	0.00061876	0.00767924
P3h3	8.34391	10.9489	1.07004	1.10974	1.31221	0.000988125	0.0109542
Kyat1	5.63135	4.28802	1.20939	0.271875	-1.31328	0.00381802	0.0306758
Id4	2.31411	3.48302	0.427051	0.874173	1.50512	0.00104463	0.01132
Xrcc5	7.59531	5.3981	0.494203	0.409475	-1.40703	5.68416e-06	0.000167248
Myof	3.01238	4.02178	0.207854	0.421925	1.33509	0.000901532	0.0102476
Strn4	4.57179	3.69572	0.32803	0.41764	-1.23705	0.00547016	0.0402618
Hoxc10	20.3112	15.0864	1.10452	2.04463	-1.34633	0.000620654	0.00768018
Ifrd2	11.8987	8.51569	1.71397	1.67424	-1.39727	0.000212854	0.00321774
Slc1a3	0.646003	1.15175	0.23708	0.408697	1.78288	0.00411841	0.0324051
Pdp1	39.0026	26.9624	6.61822	2.34955	-1.44655	5.41357e-05	0.00105234
Ciapin1	8.6793	12.0389	1.67917	2.6669	1.38708	0.00181766	0.0173778
Mical2	12.9521	23.3539	3.84464	6.59606	1.8031	4.57407e-05	0.000925271
Sox18	9.22197	6.01824	1.45346	0.793458	-1.53234	1.02235e-05	0.000271573
Zfp580	2.39934	1.57803	0.508522	0.290762	-1.52047	0.000563551	0.00716765
Klf4	6.70856	26.5823	0.818866	4.92923	3.96244	1.63225e-12	5.5764e-10
Dmrt2	5.69065	4.25882	1.19548	0.567617	-1.3362	0.0037516	0.0304159
Mcm2	3.0335	2.25394	0.624253	0.281232	-1.34586	0.00505056	0.0378511
Atg10	3.268	4.35886	0.340913	0.490144	1.3338	0.000565981	0.00719112
Dkk3	1.60514	0.975016	0.577513	0.251191	-1.64627	0.00425075	0.0332994
Kirrel	1.85019	2.59184	0.473718	0.380777	1.40085	0.00426703	0.0333632
Zfp136	1.13449	2.04673	0.112589	0.284695	1.8041	3.38024e-06	0.000109693
Prrc1	10.2216	7.46356	1.72493	0.948663	-1.36954	0.000591468	0.00745335
Hoxc6	2.78017	1.95002	0.30735	0.203568	-1.42571	0.000298694	0.00426671
Cd1d1	10.9859	1.65036	1.49234	0.0821779	-6.65665	8.88178e-16	1.36546e-12
Il33	8.2571	5.90522	1.67032	1.18306	-1.39827	0.00139385	0.0140862
Fxyd2	3.21644	4.86842	0.390876	0.88972	1.5136	6.4961e-05	0.00120506
Pltp	4.85778	6.0685	0.343834	0.796445	1.24923	0.00647214	0.0459855
Tmem204	5.95556	7.61692	0.776321	1.07968	1.27896	0.00255131	0.0226317
Fam171a1	1.95883	2.6437	0.220006	0.247018	1.34963	0.0014933	0.0148114
Enc1	2.41062	8.93311	0.172308	0.945242	3.70574	1.96509e-14	1.58735e-11
Trim63	74.0426	122.014	6.7977	18.4919	1.6479	1.02224e-05	0.000271573
Ift140	1.63937	2.79024	0.193013	0.334215	1.70202	3.07017e-06	0.000102054
Hmgcs1	13.6922	9.78679	4.22814	1.12596	-1.39905	0.00463205	0.0356283
Dgat2	8.49648	16.5958	3.68385	3.25184	1.95326	4.49091e-06	0.00013843
Lrrc16a	0.941044	1.47081	0.167829	0.23305	1.56295	0.0010498	0.0113658
Bmi1	16.2378	13.4906	1.11481	0.642599	-1.20364	0.00513226	0.0383252
Ninj1	4.89776	6.4221	0.243882	0.415613	1.31123	0.000907968	0.0102828
Arhgap1	6.81226	4.85244	0.639653	0.537538	-1.40388	6.36081e-05	0.00118533
Hoxc4	1.7873	1.27651	0.159374	0.242279	-1.40014	0.00381858	0.0306758
Angptl2	40.8721	25.5067	8.2936	4.47777	-1.60241	2.04853e-05	0.00048007
Wnk2	18.2287	13.7976	1.5501	3.81813	-1.32115	0.00221999	0.0202505
Idi1	4.98031	3.0564	1.84549	0.299545	-1.62947	0.00111782	0.0118722
Hsdl2	45.8446	67.8029	17.5596	14.5852	1.47897	0.00383285	0.0307503
Mmp2	25.2985	32.5338	3.40714	2.61666	1.286	0.00120402	0.0125707
Angpt2	4.20967	5.34401	0.71127	0.37208	1.26946	0.00294084	0.0251351
Tiam2	2.30765	1.35618	0.816165	0.187834	-1.70158	0.000923853	0.0104338
Slc25a28	10.7958	8.73323	0.495182	0.978916	-1.23618	0.00262811	0.023121
Crispld2	3.63798	5.034	0.489092	0.960758	1.38374	0.000945014	0.0105517
Phyhd1	3.88922	2.41538	0.775556	0.562288	-1.61019	9.25355e-05	0.00160069
Pla2g2d	0.426102	2.25961	0.1113	0.341365	5.30298	1.01187e-11	2.64787e-09
Slc38a3	19.9774	30.8695	2.71164	4.42215	1.54523	5.67186e-05	0.00108489
Isoc2b	10.6208	7.8228	2.26087	1.29663	-1.35768	0.00227998	0.0206894
Fhl2	1.76272	2.93479	0.479763	0.446037	1.66492	5.20072e-05	0.0010267
Msrb2	5.37711	2.56091	0.685134	0.345937	-2.09969	8.28908e-09	7.9029e-07
Ldlrad4	3.5089	2.38403	0.557465	0.368411	-1.47184	0.000279156	0.00404875
Klf6	2.933	5.03818	0.245665	1.15808	1.71776	6.46291e-06	0.000187029
Uimc1	9.46665	7.36234	0.199936	0.3965	-1.28582	0.000246488	0.00363932
Rpl3	21.9693	28.2223	1.51409	2.73727	1.28462	0.000938465	0.010512
Hmg20a	12.7825	8.84555	0.514777	0.798772	-1.44508	1.49326e-06	5.83036e-05
Mapk1ip1	11.6224	8.54271	2.31431	0.889406	-1.3605	0.000859371	0.00989644
Mtfr1l	97.2929	49.86	4.80732	7.35403	-1.95132	2.06341e-08	1.56654e-06
Ppp2r2d	14.5765	11.0368	2.10446	1.12977	-1.32072	0.00122389	0.0126871
Wdr48	3.95923	4.91574	0.369472	0.274274	1.24159	0.00302169	0.0255949
Slc25a33	6.83439	8.41986	0.221837	1.2609	1.23198	0.00721384	0.0496769
Otud1	6.23589	47.7977	1.60124	29.1152	7.66494	7.60947e-06	0.000215147
Neu2	12.226	8.57868	3.93019	1.9371	-1.42516	0.0057851	0.0420309
Zfp612	8.51457	13.0645	2.12501	1.88678	1.53436	4.21747e-05	0.000868855
Tmem242	18.6166	15.1574	1.62022	1.39912	-1.22822	0.00310102	0.0261588
Pxmp4	8.1194	12.288	0.68668	0.978347	1.51341	1.06969e-06	4.3708e-05
Atg13	6.71785	8.43878	0.578877	0.918636	1.25617	0.00238123	0.0213928
Dolk	8.3553	6.25058	1.39422	1.70053	-1.33672	0.00470099	0.035836
Wrnip1	4.38824	3.46038	0.181931	0.524216	-1.26814	0.00192035	0.0180845
Fcna	6.88877	10.0732	0.974055	1.29981	1.46226	2.41477e-05	0.000551008
Arhgap28	1.71098	3.14039	0.0817672	0.67624	1.83543	3.88345e-06	0.000123099
Pxdc1	3.81859	6.78311	0.453386	0.873543	1.77634	1.20682e-07	6.56755e-06
Snx30	1.0374	1.49293	0.100706	0.125685	1.4391	0.00122446	0.0126871
Nck2	11.8213	6.54396	1.41199	1.94437	-1.80644	4.33901e-07	2.03046e-05
Pfkp	1.5307	2.17847	0.207147	0.185462	1.42319	0.000960043	0.0106856
Igfbp5	47.1091	26.2654	2.0146	2.98529	-1.79358	2.37054e-09	2.69713e-07
Spsb1	3.19753	4.92124	0.434939	0.674798	1.53907	1.01018e-05	0.000270679
Fam160b1	3.91995	4.83375	0.454324	0.41272	1.23312	0.00629291	0.0450504
Tacc3	1.23854	1.70384	0.266887	0.210947	1.37569	0.0063695	0.0454196
Cdr2	1.57159	2.33107	0.265413	0.379295	1.48326	0.00192514	0.0181158
Ephx2	5.59957	0.651922	0.456236	0.126329	-8.58933	1.11022e-16	3.41366e-13
Prss23	14.0294	23.4714	1.39816	2.99274	1.67302	2.36664e-07	1.21281e-05
Rsrp1	32.2741	21.9703	2.51692	4.59794	-1.46899	2.66232e-05	0.000592114
Me3	12.6431	20.2995	1.85016	1.76055	1.60558	4.15895e-07	1.96734e-05
Mertk	1.13115	1.69493	0.20629	0.0975536	1.49841	0.000554054	0.00707613
Trub1	2.29451	1.68367	0.261516	0.26192	-1.3628	0.00354346	0.0290447
Zyx	15.8181	21.7748	1.14778	3.84044	1.37658	0.000285374	0.00411467
Mustn1	35.255	87.4568	13.7489	29.8105	2.48069	5.19092e-06	0.000156863
Fgf2	1.13952	1.67447	0.218291	0.225464	1.46945	0.00151286	0.0149809
AABR07001512.1	0.162482	4.16529	0.0498544	0.961191	25.6354	2.92988e-13	1.20115e-10
Irf7	2.94103	5.39694	0.416717	1.60529	1.83505	2.16227e-05	0.000500823
Anxa1	25.5243	32.5708	3.50529	3.85615	1.27607	0.00230991	0.0208991
Gse1	4.25156	5.52373	0.475925	0.970302	1.29922	0.00405986	0.0321714
Sike1	8.57223	6.83368	1.03568	0.709881	-1.25441	0.00350722	0.0287953
Gpr157	5.8491	13.2575	0.853505	2.29595	2.26659	1.34548e-09	1.67169e-07
Mdk	1.69485	3.80012	0.263118	0.719343	2.24215	7.27488e-08	4.34338e-06
Bphl	4.89699	2.95594	0.954748	0.54353	-1.65666	3.8059e-05	0.000796068
C2cd3	1.24534	1.76529	0.112324	0.236319	1.41752	0.00223099	0.0203101
Aldh1a1	19.5569	14.8613	2.38606	1.6435	-1.31596	0.00350967	0.0287961
Phf23	5.80321	7.99411	0.549774	0.565235	1.37753	5.42957e-05	0.00105329
Ucp3	7.04363	70.1006	4.34816	11.4181	9.95233	9.90319e-14	5.79997e-11
Mccc2	21.7644	18.0479	1.36377	2.03027	-1.20593	0.00713299	0.0493135
LOC361985	41.5554	33.1793	1.5922	3.29704	-1.25245	0.00088038	0.0100757
Net1	40.8277	31.8915	3.69871	3.00951	-1.28021	0.0009382	0.010512
Sfrp1	0.836701	1.59896	0.413459	0.21652	1.91103	0.000136026	0.00223362
Arhgap12	5.32532	8.09205	0.806687	1.03858	1.51954	5.63473e-06	0.00016659
43344	2.48891	0.963978	0.357994	0.100101	-2.58191	3.37323e-09	3.5765e-07
Uros	2.09344	3.63439	0.466698	0.41541	1.73608	1.03159e-06	4.24333e-05
Cd14	2.1949	3.08735	0.426658	0.404989	1.4066	0.00145431	0.0145501
Pik3c3	3.98311	4.82781	0.330629	0.233991	1.21207	0.00686071	0.0481621
Ucp2	12.7447	19.001	1.1207	3.57157	1.49089	0.00014868	0.00240924
Tsr3	5.10613	4.12115	0.533741	0.421143	-1.23901	0.00479139	0.0363761
Mutyh	1.09936	1.67178	0.0818906	0.258042	1.52069	0.000586049	0.00740022
Nup133	2.52029	1.81841	0.349084	0.216276	-1.38598	0.00165802	0.0161818
Zfp458	1.40449	0.920197	0.266501	0.106942	-1.52629	0.00285131	0.0245061
AABR07007730.1	0.0279528	2.95938	0.0553774	0.76063	105.871	2.06002e-12	6.66741e-10
Farp2	2.52977	3.31581	0.131362	0.343525	1.31072	0.00209516	0.0192733
Slc26a2	2.06792	1.47702	0.192807	0.239086	-1.40007	0.00109275	0.0116766
Cd83	0.540727	2.14611	0.188986	1.53599	3.96894	0.000440518	0.00582195
Abca1	2.64315	4.27213	0.347547	0.517058	1.6163	4.24746e-06	0.000131918
Spcs2	16.0852	12.7377	1.05717	0.638336	-1.26281	0.000752864	0.00894635
Slc27a1	2.24727	4.18641	0.450114	0.205212	1.86289	6.17516e-08	3.70479e-06
Dapk1	2.87834	5.01344	0.641565	0.895473	1.74178	3.11077e-06	0.000102848
Gstp1	27.6446	17.9361	2.6941	4.55343	-1.54128	4.17464e-05	0.000861474
Mrc1	6.79348	14.2255	0.570487	1.70364	2.09399	1.40607e-09	1.72933e-07
Hhip	0.848811	1.33035	0.160745	0.272659	1.5673	0.00262743	0.023121
Gda	13.3108	19.4348	1.03622	4.69538	1.46007	0.000629605	0.00777461
Strip1	5.40137	4.20552	0.526139	0.615276	-1.28435	0.00321667	0.0268945
Pgls	5.18061	4.16114	0.592029	0.524398	-1.245	0.00487469	0.0368267
Ctif	2.84984	3.73716	0.139541	0.672214	1.31136	0.00428795	0.0334629
Wdr7	5.81216	4.52028	0.344068	0.526646	-1.28579	0.00182494	0.0173857
Pld3	5.87273	7.38731	0.360097	0.563463	1.2579	0.00307468	0.0260053
Golm1	0.74898	1.16949	0.087698	0.298077	1.56145	0.00446623	0.0347
Per3	10.572	8.00854	1.05684	2.39525	-1.32009	0.00420148	0.0329344
Nop2	6.52279	5.19679	0.454596	0.464809	-1.25516	0.00400426	0.0318347
Plk3	0.584704	2.05529	0.178751	0.39402	3.5151	1.74144e-09	2.12059e-07
Slc3a2	19.5047	46.6184	1.01849	4.38339	2.39011	3.34748e-10	5.71814e-08
Ppp1r3c	61.6494	195.912	15.1257	9.16764	3.17784	2.28118e-10	4.12592e-08
Cdk7	7.41512	8.84438	0.519833	0.502971	1.19275	0.00484276	0.0366305
Olr63	3.11039	2.36253	0.353261	0.402743	-1.31655	0.00664561	0.0468929
Pprc1	2.10433	2.85011	0.217064	0.374222	1.35441	0.00103428	0.0113072
Ctsl	60.5713	81.1793	6.40394	8.3919	1.34023	0.000974881	0.0108264
Slc20a1	3.83392	5.50662	0.338271	0.477706	1.43629	1.52402e-05	0.000378666
Rcan3	2.09444	1.53639	0.267446	0.300596	-1.36322	0.00410816	0.032388
Neil1	3.16345	2.39152	0.254767	0.362791	-1.32278	0.00163293	0.0159772
Tpsb2	1.24705	2.8085	0.315521	0.779047	2.25211	2.50185e-06	8.81668e-05
Hbegf	19.3142	11.0192	9.39098	4.95244	-1.75278	0.00619422	0.0445006
Commd4	15.4783	12.6365	0.726278	0.796664	-1.22488	0.00187581	0.0177689
Arl5b	4.83992	8.22811	0.347652	1.35115	1.70005	5.47194e-07	2.50184e-05
Clec10a	3.90922	5.95928	0.440253	0.725178	1.52442	9.93874e-06	0.000266892
Sh3rf2	1.5635	2.39516	0.539603	0.429477	1.53192	0.00166627	0.0162388
Psmd5	6.51444	4.91895	0.600063	0.357146	-1.32436	0.000638195	0.00785701
RGD1559896	3.7455	4.76482	0.59537	0.456079	1.27214	0.00392539	0.0313293
Ntrk2	0.726505	1.33293	0.234487	0.205427	1.83472	0.000175092	0.00274676
Adamts12	5.39343	8.45972	1.0166	0.661967	1.56852	1.4663e-06	5.74333e-05
Ghdc	1.27036	0.683246	0.0712939	0.147302	-1.8593	4.33982e-05	0.00088811
Gstm7	22.6763	35.1148	3.06399	3.88755	1.54852	8.61481e-06	0.000237564
Pank1	3.86529	6.87182	1.8707	2.01559	1.77783	0.000440425	0.00582195
Col4a5	4.95958	8.8098	0.532963	0.900235	1.77632	1.73299e-08	1.3751e-06
Gss	2.25816	1.68737	0.133488	0.282477	-1.33827	0.00282737	0.0243514
Gpatch4	3.12199	2.39448	0.399644	0.349905	-1.30383	0.00532858	0.0394321
Tjap1	16.6404	10.574	5.96963	3.24754	-1.57371	0.0026809	0.0234646
Dpysl3	9.32041	7.78767	0.955026	0.478478	-1.19682	0.00680742	0.0478973
Phf7	3.70207	5.88935	0.241583	0.420233	1.59082	7.92511e-07	3.38441e-05
Arrdc2	7.70729	14.7234	3.32036	3.48723	1.91033	1.61013e-05	0.000396853
D2hgdh	1.63415	2.25444	0.238142	0.222792	1.37958	0.00153901	0.0151912
Plat	6.79487	10.7415	0.682984	0.721252	1.58082	3.16419e-07	1.57556e-05
Ifit1	0.340595	6.42993	0.0697642	1.59432	18.8785	8.54872e-13	3.00402e-10
Prkcq	19.0767	13.2472	2.05489	2.13008	-1.44006	0.000104674	0.00178803
Cln3	4.01489	3.19231	0.327861	0.550614	-1.25768	0.00598737	0.0433169
Hmgcs2	0.808795	1.30642	0.301436	0.394978	1.61526	0.00640791	0.045661
Banp	3.52424	4.55601	0.392055	0.15651	1.29276	0.000935583	0.0105084
Stom	10.8854	14.1674	0.913245	1.62167	1.30151	0.00106828	0.0115051
Ggta1	3.29669	4.47665	0.558364	0.945661	1.35792	0.0038624	0.0309671
Alox15	6.16378	4.5712	1.49718	0.841831	-1.34839	0.00523377	0.0388474
PVR	3.5773	5.2334	0.424668	0.780339	1.46295	0.00010727	0.00182226
Nupr1l1	6.67164	19.9724	1.48877	4.31829	2.99362	2.7242e-10	4.78641e-08
Adrb2	5.69352	3.73473	1.55285	0.519335	-1.52448	0.000620709	0.00768018
Gstm4	4.79463	13.7589	0.525956	1.57458	2.86965	2.19269e-13	1.03723e-10
Fsd2	43.0204	32.0471	3.03896	3.34349	-1.34241	5.94957e-05	0.00112749
Stk16	5.43528	7.65827	0.559158	0.270726	1.40899	4.23617e-06	0.0001319
Eid2	1.56716	0.69838	0.320229	0.199098	-2.24399	4.93057e-06	0.000150102
Fchsd2	1.57193	2.08132	0.260102	0.202514	1.32405	0.00586505	0.0425069
Procr	2.53209	3.299	0.338359	0.45228	1.30287	0.00469873	0.035836
Ttll11	1.94402	1.18821	0.400455	0.198793	-1.6361	0.000174535	0.00274154
Sult1a1	14.879	33.9831	2.25418	4.24878	2.28397	3.74833e-10	6.14676e-08
Chid1	1.53399	1.02777	0.106274	0.0639347	-1.49254	0.000364415	0.00500217
Esr1	3.7645	1.4503	1.83693	0.503388	-2.59567	7.69968e-05	0.00137244
Fam212a	2.19106	1.6048	0.21265	0.339924	-1.36531	0.00516512	0.0384539
Ifi30	9.75839	13.0665	0.768705	0.757887	1.33901	4.9708e-05	0.000987656
Afap1l1	23.643	15.2042	1.66928	1.33194	-1.55503	1.84173e-07	9.63889e-06
Egr1	6.76713	43.3724	1.88599	18.8318	6.40928	7.52552e-08	4.47132e-06
Rab3a	14.1967	8.21577	1.90682	2.00418	-1.72798	7.20497e-07	3.14234e-05
Mad2l1bp	2.38901	3.31395	0.352312	0.465016	1.38717	0.0010874	0.0116425
Gnai3	10.5783	13.1222	0.649623	0.55743	1.24049	0.00140179	0.014153
Ackr2	0.696582	1.11923	0.134311	0.161136	1.60674	0.00113258	0.0119876
Slc20a2	4.30815	6.44045	1.78773	1.17938	1.49495	0.00237841	0.0213928
Stard10	4.64202	3.21434	0.336299	0.596539	-1.44416	3.60763e-05	0.000765004
Psmb10	7.51523	5.96656	0.66864	0.602731	-1.25956	0.00199997	0.0185923
Wars2	2.60142	1.96502	0.237092	0.228649	-1.32387	0.00426327	0.0333632
MGC108823	2.26133	1.30982	0.259281	0.195702	-1.72644	3.00188e-06	0.000100103
Zbtb2	1.90053	2.48081	0.271404	0.271747	1.30532	0.00540344	0.0399141
Asb18	3.62949	2.62248	0.747586	0.292368	-1.38399	0.00175154	0.016949
Jund	22.9945	33.7047	3.69967	7.98116	1.46578	0.000663096	0.00811484
Dlk1	12.6498	9.97103	1.85807	1.36575	-1.26865	0.00377844	0.0305128
Vegfa	58.3904	85.0756	13.5681	16.14	1.45701	0.000975331	0.0108264
Ackr3	24.3659	46.7494	4.28294	4.90021	1.91864	5.70879e-08	3.49315e-06
Lamp1	37.9655	46.4926	2.44722	1.25036	1.2246	0.00469227	0.035836
Col6a3	33.3126	45.7505	3.613	7.22621	1.37337	0.000863651	0.00993643
Slc12a4	5.6894	7.47561	0.456708	1.24195	1.31395	0.00189243	0.0178763
Aspa	3.59371	2.72806	0.528583	0.313437	-1.31732	0.00329887	0.0274697
Ppfibp2	2.36728	3.32936	0.455466	0.482133	1.40641	0.00101933	0.0111935
Pycard	2.00974	1.48282	0.214825	0.317953	-1.35535	0.00497842	0.0374264
Ankrd28	11.416	8.98093	0.583145	0.713342	-1.27114	0.000333561	0.00469145
Med29	6.13451	7.85523	0.286111	0.730657	1.2805	0.000692673	0.00837678
Isoc1	6.53445	5.16939	0.459527	0.847502	-1.26407	0.00563167	0.0412272
Kcna5	3.909	5.58866	0.902647	1.43539	1.42969	0.00316533	0.0265375
Paf1	9.60523	12.0987	0.556569	0.514657	1.25959	0.000427396	0.00571985
Gadd45b	5.88084	9.20882	1.10688	3.91325	1.5659	0.00514877	0.0384019
Rbm39	24.4734	31.2797	1.66789	2.52479	1.27811	0.00206025	0.019009
Pinlyp	2.67344	4.74858	0.568485	1.05783	1.7762	1.32886e-05	0.000336983
Psma5	39.3105	32.2009	3.64474	2.85642	-1.22079	0.00463811	0.0356526
Lrrfip1	9.18755	7.47331	1.2177	0.550495	-1.22938	0.00583097	0.0423098
Slc7a6	3.07303	5.09806	0.519352	0.54404	1.65897	5.82595e-07	2.63432e-05
Sars2	3.33582	2.46517	0.446637	0.295011	-1.35318	0.00148499	0.0147528
mrpl11	37.373	27.1019	6.00878	3.30322	-1.37898	0.000276943	0.0040214
Rbm34	3.93001	2.85988	0.25151	0.141969	-1.37419	5.9966e-05	0.00113465
Wbp1l	6.93467	11.1717	1.82183	1.994	1.61099	6.72338e-05	0.00123789
Inha	1.3346	2.76337	0.176445	0.47111	2.07056	4.95803e-07	2.30109e-05
Pigq	14.2364	17.5618	1.54802	1.47102	1.23359	0.00642543	0.0457064
Gdf1	1.89228	1.34288	0.355634	0.276878	-1.40912	0.00651876	0.0461833
Zbtb7a	8.35027	10.0434	0.539399	0.924931	1.20277	0.00481424	0.0364596
Reep5	38.3602	27.3471	3.05509	3.25354	-1.40271	2.51531e-05	0.000568261
Tie1	13.8928	9.89349	2.4741	1.68653	-1.40424	0.000609554	0.00759564
Tubg1	14.9941	11.6969	1.46206	1.52019	-1.28188	0.00109372	0.0116768
Art5	2.65849	4.17077	0.943077	0.694439	1.56885	0.000466638	0.00609903
P4htm	2.80632	3.65816	0.212537	0.773408	1.30354	0.00625462	0.0448023
Slc25a20	26.9018	38.2801	8.85591	6.60143	1.42295	0.00222115	0.0202505
Ech1	72.479	99.0074	16.7044	15.1239	1.36602	0.00633737	0.0452896
Taf13	9.51836	24.5072	0.775652	2.68802	2.57472	2.93598e-12	8.59754e-10
Wdr47	2.78281	3.63201	0.117913	0.381323	1.30516	0.00123673	0.012782
Samd11	2.62367	1.12599	0.657986	0.296982	-2.3301	7.19484e-07	3.14234e-05
Slc25a42	7.61673	10.6379	2.35892	1.24959	1.39666	0.00114853	0.0121044
Tmem161a	7.16982	5.49446	0.493963	1.13633	-1.30492	0.00148806	0.0147713
Atcay	6.84086	4.41229	1.24362	1.68524	-1.55041	0.000563524	0.00716765
Erf	2.78131	4.40419	0.143279	0.497822	1.5835	2.15224e-06	7.67257e-05
Borcs8	6.94456	12.8309	0.775728	1.37563	1.84762	1.11178e-08	9.90851e-07
Tacc2	33.3404	47.1534	3.46749	7.11029	1.4143	0.000356485	0.00491947
Fads1	5.00297	3.46231	1.2351	0.519003	-1.44498	0.0010767	0.0115654
Fam189b	3.71376	2.64229	0.461339	0.650486	-1.40551	0.000797627	0.00938757
Col5a3	11.9745	19.8212	1.58445	3.5255	1.65529	1.8923e-06	7.03125e-05
Nprl3	4.68851	3.6971	0.332937	0.293094	-1.26816	0.00135344	0.0137684
Lipe	6.67881	9.58344	1.58514	0.977462	1.4349	9.86009e-05	0.00169845
Cma1	3.20586	6.7151	0.371417	1.52172	2.09463	1.20582e-07	6.56755e-06
Efna1	8.54558	6.07658	0.799449	0.529429	-1.40632	2.69087e-05	0.000596307
LOC500956	0.751294	1.56861	0.160921	0.238774	2.08787	6.58427e-06	0.000190094
Mus81	3.94904	3.08192	0.246023	0.228301	-1.28136	0.00208061	0.0191681
Flad1	9.25922	7.18842	0.743809	0.487146	-1.28807	0.000237305	0.00352916
Pfkfb4	4.38691	1.84102	0.718462	0.489895	-2.38287	1.34561e-09	1.67169e-07
Mrpl4	26.5687	19.3359	2.46262	1.08964	-1.37406	0.000270582	0.0039407
Icam1	0.680307	1.59448	0.234907	0.566939	2.34377	5.65638e-05	0.00108489
Kcnn3	4.64957	2.92373	0.422189	0.502134	-1.59029	3.15948e-06	0.000103347
Nme6	5.5584	3.57288	0.325084	0.2513	-1.55572	6.77742e-07	2.9984e-05
Stc2	5.64528	2.8524	0.810077	0.997522	-1.97913	2.27823e-07	1.18228e-05
Arl4d	1.55571	2.71861	0.214191	0.674742	1.74751	7.2975e-05	0.00132573
Kcna7	20.4719	14.4113	1.48999	2.54405	-1.42054	0.000304968	0.0043412
Il6r	1.65705	3.77463	0.202858	0.753572	2.27793	5.04514e-08	3.1181e-06
Clip3	0.78376	1.96616	0.102697	0.248622	2.50863	3.97503e-08	2.5731e-06
Atp8b2	3.12206	4.21826	0.377467	0.632612	1.35111	0.00145002	0.0145345
Cd300lg	0.908957	2.23876	0.31335	0.230526	2.463	2.07757e-08	1.56761e-06
LOC100360087	84.1969	107.381	8.56774	7.59794	1.27536	0.00688721	0.048235
Tyrobp	3.23359	4.25872	0.588042	0.710336	1.31703	0.00408129	0.03223
Adck4	1.38029	1.89864	0.115855	0.415406	1.37554	0.00693074	0.048405
Numbl	2.08385	2.70619	0.337107	0.384818	1.29865	0.00716353	0.049469
Dhdh	1.48264	0.989968	0.271927	0.2777	-1.49766	0.00286031	0.0245499
G6pc3	11.4414	9.10116	0.987356	1.59582	-1.25713	0.00360568	0.0294659
Cdc42ep2	2.49981	7.31054	0.450167	4.92331	2.92444	0.000660325	0.00809705
Ccnd1	6.8307	4.51895	0.996988	0.646277	-1.51157	3.47345e-05	0.000741059
Ppp1r15a	8.25598	20.2322	1.04131	7.05243	2.45061	1.40432e-06	5.5358e-05
Bcat2	16.5334	23.0603	2.17479	5.23255	1.39477	0.00102591	0.0112357
AABR07006278.1	5.7821	3.56562	0.622388	1.00662	-1.62163	2.58467e-05	0.000579033
Ms4a6a	0.54989	1.23612	0.0874414	0.353449	2.24794	3.59732e-05	0.000764135
Sac3d1	1.80146	1.32359	0.304789	0.159261	-1.36104	0.00635655	0.0454002
Rfx5	3.23202	2.28518	0.302195	0.134137	-1.41434	0.000125889	0.00208666
Dbp	27.8172	17.4248	6.16751	8.01315	-1.59641	0.00131487	0.0134763
Fxyd7	3.5369	1.80609	0.66699	0.559519	-1.95832	2.56386e-06	9.00942e-05
Rasgrp2	2.56992	3.54239	0.34967	0.712236	1.3784	0.00274384	0.0238481
Mllt11	22.2891	11.8777	7.8374	2.07283	-1.87655	5.46391e-05	0.00105828
Gpr137	3.10995	4.41724	0.319251	0.58209	1.42036	0.00013521	0.00222617
Bad	0.966009	5.38795	0.0650754	0.484188	5.57754	1.11022e-15	1.51718e-12
Ctsk	8.57092	12.4124	1.80647	1.59806	1.4482	0.000117988	0.00197971
Vegfb	11.1345	5.77737	3.98425	0.94792	-1.92726	5.59946e-05	0.00107606
Ctss	3.6867	5.2863	0.474756	0.89441	1.43388	0.00018787	0.00292807
Txnip	187.192	276.942	40.4214	53.6994	1.47945	0.00241484	0.0216473
Siglec1	0.534312	0.923866	0.0647629	0.155046	1.72908	0.00123137	0.0127372
Cdc25b	4.51172	3.60847	0.675583	0.229427	-1.25031	0.00699685	0.048687
Rassf2	2.55507	3.52724	0.29399	0.665053	1.38049	0.00186579	0.0177337
LOC681292	3.09931	2.09946	0.626482	0.292987	-1.47624	0.000662257	0.00811265
Trmt6	3.55913	2.62644	0.302768	0.330417	-1.35512	0.00107223	0.0115274
Bmp2	0.750661	1.86559	0.156805	0.511575	2.48526	1.61044e-06	6.21395e-05
RGD1565059	1.55464	1.07449	0.143453	0.129791	-1.44687	0.001349	0.0137459
Tmem132a	10.3921	7.65324	2.48102	1.22261	-1.35787	0.00262718	0.023121
Rhob	25.6828	64.9832	2.11373	12.3279	2.53022	4.10724e-09	4.24495e-07
Pptc7	24.0036	34.8488	4.99168	3.75341	1.45182	0.000150014	0.00242447
Tpd52l1	1.19718	2.55883	0.9938	1.3514	2.13738	0.00438795	0.0341566
Slc25a34	2.35924	5.44652	1.61282	1.76305	2.30859	4.29041e-05	0.000879462
Plxdc1	1.16346	1.62512	0.147415	0.285774	1.39681	0.00515881	0.0384302
Mpp6	10.4595	8.54379	0.853893	1.13914	-1.22422	0.00492958	0.03715
Iqub	2.13611	3.10674	0.320326	0.793582	1.45439	0.00201217	0.0186634
Akr1cl	13.1895	8.36059	4.13664	1.56085	-1.57757	0.000520407	0.00670911
Id1	17.3119	32.5127	2.46518	7.43548	1.87805	1.86587e-06	6.97409e-05
Dnajb1	4.48341	6.52275	0.417406	0.565498	1.45487	1.11429e-05	0.000290353
Cped1	8.3337	10.5303	0.922631	0.9511	1.26358	0.000942637	0.0105491
Lat2	0.392878	0.942817	0.166145	0.178433	2.39977	2.11833e-05	0.000493434
Bola3	33.1969	40.8829	1.97366	5.05565	1.23153	0.00381534	0.0306758
Rhoj	7.96786	14.3499	0.639493	1.61609	1.80098	1.09243e-08	9.80719e-07
Spg11	3.18041	4.1395	0.205653	0.265903	1.30156	0.000797545	0.00938757
Crabp2	1.27744	0.49723	0.317385	0.174982	-2.56911	5.33466e-06	0.000160027
Dusp23	15.8508	6.69944	2.38522	1.36345	-2.36599	1.01812e-10	1.9876e-08
LOC100361993	15.5335	26.641	1.61239	3.55892	1.71507	1.30379e-07	7.0023e-06
Dhx37	2.4333	1.81859	0.0945173	0.264566	-1.33802	0.00244213	0.021859
Cxcl9	9.03092	26.6087	0.693194	1.86663	2.9464	5.93969e-14	3.84486e-11
Kbtbd3	3.98395	3.00976	0.316798	0.252018	-1.32368	0.000572508	0.00723667
Lrsam1	1.74851	1.10903	0.219523	0.170208	-1.57661	9.63443e-05	0.00166424
Ddx49	9.53125	7.95813	0.839649	0.645415	-1.19767	0.00644612	0.0458271
Prickle3	9.1849	7.47222	0.783598	0.647237	-1.22921	0.00343172	0.0283647
Fkbp5	6.91396	16.8778	3.12715	2.53166	2.44112	1.12074e-08	9.91655e-07
LOC100911356	16.4864	21.9426	1.64739	2.73352	1.33095	0.000412666	0.00554686
Pdpr	15.4725	11.8821	2.0276	1.72832	-1.30217	0.000844824	0.00980235
Mrps10	8.58303	11.2627	0.803397	1.59938	1.3122	0.00195085	0.0183081
Tp53i13	1.71134	3.02856	0.36005	0.467983	1.7697	9.07917e-06	0.000247046
Tmem97	6.21874	3.36819	1.50887	0.235024	-1.84632	1.77601e-06	6.72096e-05
AC098459.1	2.25576	1.4779	0.584856	0.114324	-1.52633	0.000787699	0.00930635
Mettl21cl1	4.59686	11.7227	0.929006	1.44626	2.55015	1.12228e-11	2.87561e-09
Arhgap23	2.93904	3.6898	0.308514	0.3274	1.25544	0.00426508	0.0333632
Six1	20.0915	27.6217	2.91001	2.63672	1.3748	0.000241166	0.00357207
AABR07036035.1	0.589694	1.00507	0.349966	0.148581	1.7044	0.00510297	0.0381528
Poldip3	4.4916	5.62752	0.556234	0.451468	1.2529	0.00489634	0.0369449
Mtmr12	3.69568	4.53235	0.253562	0.457109	1.22639	0.00689072	0.048235
Ctxn3	2.08257	1.04172	0.56388	0.506568	-1.99916	8.76129e-05	0.00152412
Nfam1	0.564934	0.870103	0.0975084	0.0609717	1.54018	0.00607803	0.0438695
Icoslg	2.3072	1.53002	0.22706	0.291823	-1.50795	0.000228287	0.00341986
Apol11a	3.19995	1.64576	0.93919	0.615301	-1.94436	4.49039e-05	0.000914233
Lyplal1	2.36017	3.47094	0.244033	0.241197	1.47063	2.56489e-05	0.000576703
Car14	24.6588	37.2728	1.86581	2.05551	1.51154	7.39509e-07	3.21279e-05
Zfp608	2.79723	3.56092	0.219117	0.335727	1.27302	0.00406968	0.0322091
Adamts9	3.48834	6.86918	0.275917	0.86877	1.96919	3.25395e-09	3.48003e-07
Lrrc28	2.35247	3.30612	0.144822	0.202794	1.40538	8.51907e-05	0.00149466
Lonrf2	2.67341	1.69377	0.689663	0.540035	-1.57837	0.0016146	0.0158334
Ostc	38.6481	27.616	4.17165	2.29484	-1.39948	3.39529e-05	0.000727819
Fam78a	8.17955	5.83301	0.609456	1.52376	-1.40229	0.000420392	0.00564455
Riok3	10.8365	8.6337	0.936261	0.719887	-1.25514	0.00142503	0.0143307
LOC102555635	3.19058	1.67879	0.406677	0.302627	-1.90053	1.14816e-07	6.38972e-06
LOC500300	8.85476	27.8931	1.46111	6.11197	3.15007	9.14935e-11	1.81497e-08
Rnf122	3.34195	5.57279	0.333675	1.47671	1.66753	7.5165e-05	0.00135154
Irs2	5.05831	20.4085	1.7761	6.76015	4.03464	9.64806e-09	8.92192e-07
Adgrd1	1.14272	1.69874	0.312592	0.147394	1.48658	0.00133897	0.0136778
Ppp2r3c	7.84376	6.28591	1.24761	0.645141	-1.24783	0.00519951	0.0386631
Rpusd1	1.1587	1.75411	0.0967191	0.383821	1.51387	0.00109617	0.0116928
Ccnyl1	9.07625	6.18565	2.25528	1.09867	-1.46731	0.000726845	0.00869598
Rarb	1.53977	0.911025	0.17506	0.0989323	-1.69016	5.02448e-05	0.000996711
Fundc2	44.2908	30.2849	3.06843	4.09726	-1.46247	3.03965e-05	0.000660507
C6	0.558026	1.05775	0.182515	0.498888	1.89553	0.00457756	0.0353639
Tpsab1	0.720022	1.64097	0.0955247	0.178425	2.27906	9.54517e-08	5.435e-06
Fam89b	28.9683	22.6212	3.70706	2.55954	-1.28058	0.00250618	0.0223197
Sertad1	5.01454	7.24248	0.442403	1.19182	1.4443	0.000117063	0.00196957
Tarsl2	12.4044	8.65259	0.603085	0.649124	-1.43361	1.33751e-06	5.30645e-05
Lyrm1	3.30566	4.51608	0.380936	0.642184	1.36617	0.000856823	0.00989457
Mum1	4.21911	2.88278	0.363747	0.519671	-1.46356	3.1713e-05	0.000686687
Sh3d21	1.16905	0.789265	0.201997	0.121484	-1.48119	0.00465368	0.0357024
Gimap9	5.86277	3.7643	1.06236	0.62248	-1.55746	5.70374e-05	0.00108609
Plekha7	0.725803	1.61836	0.181024	0.394563	2.22974	8.46654e-06	0.000235056
Fam220a	7.2333	4.9858	0.612583	0.551248	-1.45078	5.59868e-06	0.00016659
Proser3	4.99398	3.67852	0.583843	1.08453	-1.35761	0.00260268	0.022963
Cxcl13	0.471724	0.0809397	0.458093	0.0801867	-5.8281	0.00631204	0.0451597
Tnrc6b	10.4428	12.9108	0.59796	1.74673	1.23634	0.00619803	0.0445006
Cep19	30.0157	16.1846	1.51472	1.7393	-1.85458	1.28891e-09	1.63425e-07
Atp8b1	2.00859	2.78025	0.253778	0.209179	1.38418	0.00098863	0.0109542
Smco1	26.1559	14.6449	2.59923	1.6938	-1.78601	3.33738e-08	2.21872e-06
Lrp1	18.6625	24.0669	1.64084	3.31083	1.28959	0.00197304	0.0184116
Zfat	1.80014	3.52746	0.189535	0.509326	1.95954	9.26375e-08	5.32406e-06
Rmdn1	25.0292	33.7801	3.73277	3.98559	1.34962	0.000569782	0.00721704
Tmem56	14.1355	9.15243	2.75749	2.66895	-1.54445	0.000243564	0.00360047
RGD1311946	3.46131	2.10294	0.903233	0.456691	-1.64594	0.000149396	0.00241766
Pop7	8.02548	5.62302	1.00992	0.361553	-1.42726	2.26316e-05	0.000520273
Spry1	7.3332	12.1276	0.437432	0.570214	1.6538	6.6524e-09	6.44235e-07
Iqgap2	0.759837	1.24494	0.177695	0.146864	1.63844	0.00122835	0.0127167
Tppp2	0.854526	1.72653	0.431462	0.605466	2.02045	0.000608274	0.00758739
Tmem252	4.02822	7.42134	0.971424	1.14459	1.84234	3.93689e-07	1.87674e-05
Arhgef37	3.12955	4.51381	0.573035	0.506591	1.44232	0.000168823	0.00266541
Mtcl1	1.55324	1.08711	0.199408	0.244331	-1.42878	0.00332379	0.0276398
Plagl1	4.54097	6.86302	0.824952	0.611984	1.51135	1.82297e-05	0.000439621
Fam198a	0.483329	1.23872	0.137417	0.245162	2.56289	2.84399e-06	9.68925e-05
Abhd1	2.04198	3.68378	0.291604	0.160861	1.80403	1.27396e-08	1.08058e-06
AC128848.1	1.36044	10.1426	0.517299	3.62339	7.45539	1.0255e-09	1.37094e-07
Clk1	42.7815	57.4595	5.21858	2.40355	1.34309	9.17941e-05	0.00159011
Cfp	3.26116	4.59217	0.208684	0.667079	1.40814	0.000164368	0.00260846
Gnas	7.56463	10.4798	0.545442	1.18437	1.38536	2.84932e-05	0.000624667
Igfn1	10.0344	4.43332	6.9011	1.75383	-2.26341	0.0040623	0.0321714
Id3	16.6507	24.5865	1.45831	2.89158	1.47661	1.79405e-05	0.000435808
Syde2	0.621053	1.25306	0.0723669	0.152247	2.01764	2.58213e-05	0.000579033
Mri1	2.46857	3.46838	0.422535	0.421888	1.40502	0.000716548	0.00860628
Nhlrc1	2.94967	1.91415	0.553028	0.290703	-1.54098	0.000153171	0.00245958
Jun	39.4178	80.2667	4.10879	31.8362	2.0363	8.6488e-05	0.00151031
Tmem255b	2.01403	1.40112	0.398134	0.193322	-1.43744	0.00213253	0.0195585
Col14a1	24.4995	35.0662	2.79515	4.91068	1.4313	0.000148444	0.00240859
Dnm3	1.49493	1.03476	0.165281	0.180661	-1.44471	0.00201463	0.0186721
Cdnf	13.7709	19.7643	0.733856	1.15048	1.43522	3.88004e-06	0.000123099
Ptpdc1	3.322	1.86895	0.593321	0.469339	-1.77747	1.04822e-05	0.00027606
Cercam	3.37013	4.46649	0.48281	0.728563	1.32532	0.0034026	0.0281619
Ifi27l2b	7.00129	17.178	1.57918	2.93975	2.45355	1.0177e-09	1.37094e-07
Akirin1	12.7691	9.34618	3.11231	0.477631	-1.36624	0.00150769	0.0149421
Kin	4.23444	5.51272	0.842854	0.690506	1.30188	0.0038956	0.0311927
Ypel5	14.218	11.71	0.830468	1.11568	-1.21418	0.00392318	0.0313293
Acsl6	18.8988	14.8245	1.19085	1.57924	-1.27483	0.00187464	0.0177689
Nt5dc3	6.93446	10.1246	1.49407	1.77454	1.46004	0.000194236	0.00299737
Nnt	51.9622	73.3057	18.071	14.8134	1.41075	0.00573473	0.0417751
Lyve1	7.68519	10.3244	1.04013	1.71964	1.34341	0.000799331	0.00939864
Arsk	4.77096	6.32409	0.384856	0.379746	1.32554	0.000217688	0.00327304
Tril	7.27188	9.01154	0.828101	0.44243	1.23923	0.00219	0.020011
Hsp90b1	35.0135	44.2138	1.66364	2.00671	1.26277	0.00217632	0.0199156
Tmem140	3.72465	4.81596	0.650243	0.796423	1.293	0.00506196	0.0378923
LOC691921	16.9385	32.2301	2.55297	3.59562	1.90277	7.73312e-09	7.43044e-07
Rgs16	1.3252	2.37106	0.597884	0.541714	1.78921	0.000620238	0.00768018
Adm	2.90708	4.32592	0.619855	0.467576	1.48806	7.57904e-05	0.00135486
Map6	1.28177	0.827947	0.215682	0.188881	-1.54813	0.00299686	0.0254344
Fhod3	11.0217	8.5138	1.28886	1.70508	-1.29457	0.00251591	0.0223701
RGD1359290	24.9803	10.9049	2.01921	9.55704	-2.29074	1.1195e-05	0.000290873
Sox17	4.58154	7.34531	0.664513	1.01974	1.60324	7.51615e-06	0.000212998
LOC100910708	2.769	7.24811	0.463911	0.729706	2.61759	1.86215e-11	4.49071e-09
Stam2	8.44322	6.7702	0.703634	0.630573	-1.24712	0.00272815	0.0237799
Nmi	2.8965	2.22923	0.389892	0.241175	-1.29933	0.00334331	0.0277615
Rtel1	5.36012	4.26555	0.277426	0.483321	-1.25661	0.00279302	0.0241062
Tapbpl	3.95977	2.22929	0.140433	0.34813	-1.77625	3.81809e-08	2.48459e-06
Rerg	2.23176	1.48859	0.23516	0.179794	-1.49924	0.000224921	0.00337354
Plekhf1	5.08118	16.302	0.626643	1.93887	3.20831	2.18825e-13	1.03723e-10
Ibtk	12.8737	10.4457	1.09789	0.742932	-1.23244	0.00204002	0.0188648
Adamtsl2	1.55496	4.35771	0.440335	1.03198	2.80246	9.06065e-09	8.44219e-07
Nit2	36.9286	16.4086	3.29851	1.10529	-2.25057	1.40566e-11	3.52822e-09
Cmss1	6.52119	14.9275	0.551455	2.51321	2.28907	6.84978e-10	1.00292e-07
Mecr	6.33078	8.35062	0.686664	1.60846	1.31905	0.00205751	0.018998
RGD1309104	28.437	18.8326	3.52061	1.84774	-1.50998	1.22018e-05	0.000311348
Usp36	3.95871	5.11422	0.241948	0.523857	1.29189	0.000851483	0.00985173
Mmp11	0.725548	1.36489	0.219114	0.265984	1.88118	0.000125465	0.00208244
Arse	1.85253	2.95821	0.320674	0.497776	1.59685	0.000132348	0.00218196
Sox13	3.12109	2.42945	0.485958	0.234746	-1.28469	0.00681564	0.0479003
Ilvbl	1.28059	1.82614	0.168045	0.216902	1.42601	0.00202677	0.0187705
Pck1	1.19458	3.98691	1.19379	3.60339	3.33751	0.0064941	0.0460617
Hmcn1	1.98778	1.2725	0.176428	0.211465	-1.56211	0.000150394	0.00242742
LOC691960	5.64086	7.3828	1.04103	1.18486	1.30881	0.00462053	0.0355619
Gsap	0.980636	1.62069	0.210778	0.162138	1.6527	0.00011797	0.00197971
Pknox2	9.46835	6.75201	0.426265	1.33688	-1.4023	5.41273e-05	0.00105234
Zbed3	2.5174	3.89302	0.328378	0.480145	1.54645	1.46928e-05	0.000366545
Cdc42ep4	5.99775	8.18877	0.507204	0.993915	1.36531	0.000198157	0.00304642
LOC684762	12.1266	18.9442	4.77848	6.21284	1.5622	0.00428185	0.0334365
LOC102555453	42.3588	72.2915	4.60926	7.20307	1.70664	3.52214e-07	1.719e-05
RGD1564883	0.686309	3.42591	0.179363	0.338182	4.99179	1.31561e-13	7.31661e-11
Pdgfd	2.23344	3.40063	0.462152	0.407711	1.5226	0.000141877	0.00231119
LOC685067	2.07952	1.51655	0.186482	0.134437	-1.37122	0.000882618	0.0100886
Echdc2	4.74971	6.58738	0.52431	0.788472	1.3869	0.000124816	0.00208009
AY172581.5	24.5212	0	19.2201	0	#NAME?	1.99607e-05	0.000472108
LOC685619	2.67536	3.52023	0.408586	0.471888	1.3158	0.00482454	0.0365151
Cish	1.47694	0.450138	0.511596	0.0671991	-3.28109	1.16112e-06	4.69755e-05
AY172581.6	10.6979	0	5.28207	0	#NAME?	1.38247e-08	1.13402e-06
Pim3	3.8554	5.65901	1.24724	1.0949	1.46782	0.0012463	0.01287
Pak1	2.60545	3.58388	0.444289	0.20899	1.37553	0.00048877	0.00634112
AY172581.7	317.015	210.123	34.296	58.638	-1.50871	0.00133279	0.0136259
Zbtb16	23.5605	41.8312	6.60953	8.25809	1.77548	9.4795e-06	0.000256238
Herpud2	12.2952	9.63288	1.05884	1.37873	-1.27638	0.00127549	0.0131274
LOC103691939	8.5676	11.4585	1.16058	1.39959	1.33743	0.000357729	0.00492689
Kpna5	5.76343	4.44872	0.347565	0.310438	-1.29553	0.000773036	0.00917531
Plod2	4.15178	5.9218	0.353861	0.797178	1.42633	8.08522e-05	0.00142669
Clpx	29.11	37.9462	5.80727	7.17553	1.30355	0.00699015	0.048687
Lrrc30	3.75285	18.5979	1.56874	6.00477	4.95566	2.20318e-09	2.58066e-07
Ormdl3	10.5616	13.4901	0.416373	2.06087	1.27728	0.00187539	0.0177689
Ostn	25.4983	10.745	16.5259	6.95166	-2.37305	0.00295797	0.025222
Slc26a11	0.850465	1.46927	0.0795325	0.293884	1.7276	0.000328516	0.00464416
Lrrc2	5.95016	11.7743	1.9747	2.98792	1.97882	4.02131e-06	0.000126169
Mt-cox3	4811.75	33999.7	11786.3	8031.42	7.06598	8.97844e-09	8.42945e-07
Asgr2	1.86776	1.08429	0.382908	0.317631	-1.72257	0.000470466	0.00614253
Myog	16.2907	21.5422	4.99221	2.80678	1.32237	0.00654167	0.046319
Zfp2	1.86077	1.00845	0.198774	0.146722	-1.84517	2.05058e-05	0.00048007
Sytl2	1.20242	1.65142	0.27106	0.224757	1.37341	0.00657896	0.0465294
Mex3d	1.92375	2.48262	0.223486	0.331001	1.29051	0.00681537	0.0479003
Atp6v1h	7.82088	9.56068	0.487155	0.406032	1.22246	0.000989812	0.0109574
Hmgn3	31.207	20.6199	5.78066	3.24362	-1.51344	5.71345e-05	0.00108609
Gtdc1	2.73822	2.09723	0.309632	0.125226	-1.30564	0.00404526	0.0320985
Mt-nd4l	0	47.2368	0	40.5542	Inf	7.62788e-05	0.00136161
RT1-CE7	0.911941	3.10468	0.322747	0.815784	3.40448	1.49923e-08	1.22113e-06
Rock1	8.09272	10.3654	0.712708	0.680595	1.28083	0.000472291	0.00615982
AY172581.10	138.006	44.2977	60.6219	21.7277	-3.11543	1.79652e-05	0.000435808
AABR07009715.1	1.78602	1.29292	0.165576	0.0907471	-1.38138	0.00241293	0.021646
Dchs1	4.68697	3.60915	0.570639	0.550866	-1.29863	0.0022425	0.0203998
Ccdc58	12.916	10.1383	1.65431	1.04559	-1.27399	0.00145125	0.0145349
RGD1563601	15.8332	11.7749	2.27702	2.13767	-1.34466	0.000501023	0.00649324
Dnajc30	8.54378	7.14254	0.642917	0.32856	-1.19618	0.00664119	0.0468886
Prim1	3.47829	2.46985	0.681203	0.188866	-1.4083	0.000410744	0.00552707
Zfp462	4.466	3.42023	0.367411	0.434434	-1.30576	0.00122413	0.0126871
Rnase2	0.202958	1.73649	0.223603	0.597846	8.5559	1.02877e-08	9.37251e-07
Cyp2d4	1.40841	2.13744	0.269546	0.305357	1.51762	0.000670341	0.00817963
Msmo1	5.32717	3.12789	1.65057	0.482727	-1.70312	0.000146252	0.00237616
Rasl12	3.32645	2.32932	0.325055	0.535221	-1.42808	0.00130966	0.0134341
Paqr9	2.09299	1.36306	0.554512	0.237418	-1.53551	0.0013658	0.0138826
RGD1562136	11.7112	8.35869	1.53332	0.853835	-1.40108	6.24235e-05	0.00117327
Rsl1d1	2.38194	1.88123	0.175156	0.145055	-1.26616	0.00687875	0.0482061
Usp22	8.53351	10.7109	0.850778	0.920829	1.25516	0.00182269	0.0173778
AABR07025074.1	2.9419	1.42775	0.641812	0.405685	-2.06051	1.67394e-06	6.41365e-05
AY172581.18	66.1094	19.3736	25.2728	24.7957	-3.41235	2.67665e-05	0.000594227
Plcl1	1.61153	2.42843	0.189741	0.283053	1.50691	0.000115432	0.00194479
Ube2e2	7.67613	5.44718	1.14595	0.894544	-1.40919	0.000206376	0.00313993
Rpl26-ps1	1.50222	0.743563	0.310148	0.335615	-2.0203	8.89451e-05	0.00154511
Slco3a1	10.5076	5.99131	2.29063	0.746484	-1.75381	2.79739e-06	9.61035e-05
Mdc1	1.48092	1.03869	0.144621	0.152497	-1.42576	0.00230401	0.0208821
RGD1561636	2.28917	1.61256	0.455288	0.386743	-1.41959	0.00410028	0.0323472
Klk1c9	1.15443	2.23314	0.154328	0.523169	1.9344	8.79175e-06	0.000240288
Rn50_6_1033.1	0.682338	1.4908	0.117091	0.451758	2.18485	2.87149e-05	0.000627291
Svep1	4.67681	6.72445	0.875488	0.729473	1.43783	8.72941e-05	0.00152072
Nae1	7.97206	6.46059	0.864491	0.392143	-1.23395	0.00350247	0.0287947
RT1-Db1	1.33293	2.02674	0.104603	0.477377	1.52051	0.00107126	0.0115271
Esam	8.27077	10.6631	1.09476	1.13722	1.28925	0.000994645	0.011001
LOC501110	3.48632	4.30498	0.381826	0.455923	1.23482	0.00679054	0.0478059
Csrnp1	0.482762	3.04118	0.0570616	0.866065	6.29955	3.695e-10	6.14676e-08
LOC100360791	10.9551	46.8894	1.65141	4.26484	4.28015	1.42775e-13	7.31661e-11
AY172581.21	23.2303	47.562	5.31801	10.0248	2.04742	9.58199e-07	4.03592e-05
Polr3c	5.33232	4.21857	0.553528	0.189888	-1.26401	0.00298581	0.0253959
Musk	3.05408	6.79311	0.437894	1.13621	2.22427	4.29378e-09	4.40077e-07
Pigx	16.5173	12.8457	1.66003	1.09066	-1.28582	0.00089101	0.0101656
Zfp426	1.73909	2.24856	0.113357	0.211505	1.29295	0.0056773	0.0414638
Mpp3	2.59791	4.48339	0.905368	1.2016	1.72577	0.00023814	0.00353303
P4ha2	5.46643	6.9794	0.422843	0.812897	1.27677	0.00173535	0.0168188
Wbscr22	7.74171	6.09294	0.953578	1.39807	-1.2706	0.00659709	0.0466308
LOC102556967	1.9067	1.36726	0.251814	0.201629	-1.39454	0.0033226	0.0276398
Tnnt2	3.87073	7.52008	0.70137	2.03028	1.94281	2.89237e-06	9.77289e-05
AABR07060610.1	0.425637	9.20281	0.0979367	0.902187	21.6212	0	0
LOC100912195	15.9964	28.534	4.27816	5.98003	1.78378	5.80769e-06	0.000170069
AY172581.22	8.87735	1.47614	4.65274	1.65693	-6.01389	2.61381e-06	9.15049e-05
Nr3c2	4.80024	3.69597	0.915415	0.704883	-1.29878	0.00525386	0.038973
Zfp266	3.39033	4.37646	0.189483	0.583964	1.29086	0.00196124	0.0183432
Cfap126	1.11394	1.61704	0.201734	0.292378	1.45163	0.00259532	0.0229145
Bcor	4.78694	3.24758	0.619202	0.632563	-1.474	3.66719e-05	0.000773632
Ccl21	26.5529	13.2964	5.14366	5.1752	-1.997	3.35816e-06	0.000109265
Mir3557	2.69791	1.1632	0.602091	0.359478	-2.31938	7.44486e-07	3.21279e-05
Mir3571	8.23304	4.4723	2.02502	1.03751	-1.8409	6.95669e-06	0.000199441
Mir181b2	1.61737	0.996669	0.444512	0.385097	-1.62277	0.00316243	0.0265312
Mir22	6.18554	11.3486	1.54803	2.87752	1.8347	1.39632e-05	0.000351913
Mir142	0.103695	0.424416	0.10895	0.168699	4.09291	0.000200656	0.00306949
Mir3582	24.0237	13.1242	3.62321	4.46458	-1.83048	1.87125e-06	6.97409e-05
Mir365b	1.12802	1.80082	0.188054	0.521427	1.59644	0.00207138	0.0190973
Mir485	0.904623	0.40905	0.407063	0.206619	-2.21152	0.00182201	0.0173778
AC119336.1	5.6781	7.72494	0.991243	1.31104	1.36048	0.00105598	0.0113925
AABR07027722.1	10.3604	14.1187	1.05452	2.23981	1.36276	0.00047692	0.0062136
AABR07008505.1	24.6768	31.2613	1.60879	2.76722	1.26683	0.00275512	0.0238796
AC120071.1	24.7392	32.1228	1.80965	2.99152	1.29846	0.000464696	0.00608011
Mir544	1.25166	0.444178	0.627995	0.189333	-2.81792	0.000200003	0.00306712
Zfp518a	3.38308	2.69998	0.261462	0.145693	-1.253	0.00355981	0.0291105
Ifit1bl	1.61318	0.597534	0.302377	0.0901213	-2.69973	8.34224e-08	4.88577e-06
Pwwp2b	4.63055	1.51489	1.56046	0.520288	-3.05669	1.8759e-07	9.77617e-06
Pcyt2	7.85891	5.87272	1.25309	0.564816	-1.33821	0.000449212	0.00591527
Asb16	27.9629	20.4387	3.3655	4.25906	-1.36813	0.000875103	0.01004
Zfp385a	6.28072	16.6057	1.99735	2.91656	2.64391	7.19077e-10	1.04046e-07
Etfbkmt	3.34067	5.62375	0.530481	0.621055	1.68342	1.21856e-06	4.88231e-05
Bloc1s6	4.68797	6.26787	0.360463	0.390715	1.33701	0.00016322	0.00260007
Lyrm9	6.58905	5.04603	0.588581	0.314819	-1.30579	0.000824973	0.00962651
Ccdc77	1.57311	5.56437	0.243366	0.432463	3.53718	1.40554e-13	7.31661e-11
Mrm3	4.52388	3.37356	0.439694	0.519091	-1.34098	0.00101036	0.0111374
Dph6	2.93244	2.23835	0.337759	0.156019	-1.31009	0.00188986	0.0178721
RGD1564171	1.00914	1.76119	0.17331	0.224237	1.74524	2.47008e-05	0.000559476
Pxmp2	18.308	24.3466	1.57665	4.17952	1.32983	0.0009463	0.0105517
Cd68	2.8092	4.24442	0.281421	0.672036	1.5109	6.01811e-05	0.00113697
Kdm6b	12.2079	16.5809	1.13772	2.10588	1.35821	0.000172697	0.00271959
Gatb	6.23864	4.3936	0.915007	0.265592	-1.41994	4.66706e-05	0.00093791
RGD1565183	1.98205	1.35571	0.10708	0.314483	-1.462	0.000635776	0.00783508
Sertad3	1.61549	2.37487	0.188949	0.420327	1.47006	0.00184004	0.017516
Armcx6	1.16465	0.700572	0.104327	0.05615	-1.66243	0.000341097	0.00476722
Rita1	4.20304	2.86959	0.589083	0.476729	-1.46468	7.26646e-05	0.00132204
Acad10	5.00085	6.83441	1.86119	0.971728	1.36665	0.00727064	0.0499841
43161	6.09131	8.76038	0.353515	0.475933	1.43818	3.15245e-06	0.000103347
Rarres1	1.18241	2.69418	0.302981	0.314364	2.27856	1.23136e-08	1.05906e-06
Sfxn5	8.01054	4.4731	2.11886	1.72258	-1.79082	6.86389e-05	0.00125811
Plaur	0.988614	1.71614	0.143693	0.320479	1.73591	5.57219e-05	0.00107418
Socs6	8.56564	6.34741	1.02092	0.843179	-1.34947	0.000421026	0.00564689
Akr1c19	2.16722	4.41257	0.28225	0.660391	2.03605	2.589e-08	1.81955e-06
Plekha2	4.39168	3.07207	0.402438	0.538746	-1.42955	6.21992e-05	0.0011715
AABR07026311.1	6.90292	1.64672	1.0997	0.225938	-4.19192	6.46039e-13	2.48301e-10
Timd4	0.170497	0.689115	0.0319202	0.155539	4.04179	2.40261e-06	8.51577e-05
Spcs3	13.5223	10.6671	1.96436	0.407816	-1.26766	0.00151405	0.0149809
RT1-A1	1.68551	18.4798	0.200371	3.63707	10.964	5.15143e-14	3.51986e-11
Naa50	25.1521	19.7798	1.92757	2.14453	-1.2716	0.00128085	0.0131716
AABR07070046.1	2.07513	1.27732	0.371925	0.218305	-1.62459	0.000125004	0.00208041
Rpl31l4	7.61198	6.01314	1.08134	0.793111	-1.26589	0.00499425	0.0375224
Hrct1	14.5178	19.8309	1.83073	1.75761	1.36597	8.44749e-05	0.00148422
Pcdhga3	1.2362	0.857853	0.159987	0.134355	-1.44104	0.00448002	0.0347852
Rnase13	1.27937	0.759423	0.322418	0.201329	-1.68466	0.00196305	0.0183462
Fam32a	10.497	8.6455	0.5043	0.396958	-1.21415	0.00180741	0.0173261
LOC103690116	2.9381	2.05114	0.582208	0.617296	-1.43242	0.00300457	0.0254674
Trmt10c	7.86619	6.58187	0.569157	0.457357	-1.19513	0.00554844	0.0407161
Srpx	11.9602	17.6422	2.02594	2.61103	1.47507	7.72382e-05	0.00137475
Col8a1	3.23648	4.80971	0.707085	0.542724	1.48609	6.34277e-05	0.00118533
Mfsd12	1.63011	2.26188	0.233221	0.372855	1.38757	0.00338665	0.0280487
Cldn12	4.89752	8.37887	0.41545	0.782141	1.71084	2.53952e-08	1.79503e-06
Abcg3l3	1.14408	2.06357	0.15137	0.22922	1.80369	1.80367e-06	6.78388e-05
Triqk	1.39245	0.851973	0.388844	0.10791	-1.63438	0.001955	0.0183081
Ptk7	1.44319	0.91103	0.240436	0.160087	-1.58414	0.000917918	0.0103764
Slc25a5	21.868	27.5992	2.82345	3.50065	1.26208	0.00276827	0.0239448
Ndufaf6	7.12613	10.1673	0.716348	1.03518	1.42677	1.4669e-05	0.000366545
Cd36	16.2446	30.5948	7.77129	5.25862	1.88339	2.38187e-05	0.000544509
Foxn2	7.4134	5.78033	0.698824	0.601129	-1.28252	0.00067393	0.008206
Ttc37	12.1459	9.38084	0.995746	0.561364	-1.29476	0.000204412	0.00311918
Mir758	1.40052	0.737416	0.48153	0.191756	-1.89923	0.000880674	0.0100757
Mir1306	1.21312	0.700451	0.296211	0.310012	-1.73192	0.00200366	0.0186126
AABR07008066.1	1.46359	9.57957	1.03525	1.27296	6.54524	1.02141e-14	9.66328e-12
Efs	1.48086	1.9563	0.122639	0.176846	1.32106	0.00514112	0.0383681
Stard3	6.37089	4.86971	0.607387	0.761402	-1.30827	0.00105165	0.0113658
Prr13	12.3949	16.01	1.60624	1.27357	1.29166	0.00058785	0.00741536
Gm8369	2.23177	0.166478	1.62247	0.233891	-13.4058	3.80326e-05	0.000796068
Gipc2	0.819376	1.69174	0.362507	0.979131	2.06467	0.00506962	0.0379266
Tmem167b	10.5034	13.756	1.71439	0.612825	1.30968	0.000400661	0.00541509
Trappc2	6.28606	4.87841	0.719753	0.244208	-1.28855	0.000733774	0.00875042
Rslcan18	2.8214	2.05975	0.271751	0.234576	-1.36978	0.000558053	0.0071198
AABR07004993.1	0.192761	1.28497	0.0379611	0.191247	6.66615	2.26428e-10	4.12592e-08
Palldl1	53.77	32.9742	7.76829	3.45553	-1.63067	1.98637e-06	7.24937e-05
Cd209f	0.421639	1.3726	0.178628	0.337041	3.25539	3.12523e-07	1.56249e-05
Cyp4v3	2.20325	2.95176	0.283381	0.35805	1.33973	0.00402357	0.031947
Pde4d	11.0454	24.6747	2.16717	2.42523	2.23393	2.00756e-10	3.7986e-08
Asb5	23.5434	16.4822	3.84543	2.129	-1.42841	0.000126143	0.00208807
Mrpl28	14.7192	19.0962	1.90765	1.00542	1.29737	0.00189053	0.0178721
RGD1563159	1.5645	0.92436	0.3322	0.294808	-1.69252	0.000702755	0.00847371
Cd300le	3.3188	2.06649	0.267323	0.208812	-1.60601	3.12789e-06	0.000102861
Junb	4.78899	45.3028	1.44104	18.5334	9.45978	1.23117e-08	1.05906e-06
Ahdc1	7.73787	9.87143	0.731204	1.15702	1.27573	0.00146054	0.0145805
Nmrk2	31.3812	40.6974	1.78306	2.17901	1.29687	0.000140984	0.00229969
Rgcc	17.9306	27.3851	5.04455	4.98843	1.52728	0.000192998	0.00298577
Adam19	5.41703	7.32768	0.849099	0.543961	1.35271	0.000530141	0.00681749
Cnn2	10.562	14.2484	0.523065	2.35171	1.34903	0.000659527	0.00809533
Zfp639	7.94747	6.52214	0.400824	0.835437	-1.21854	0.00325318	0.0271576
AABR07025284.1	50.5254	31.0327	7.84496	3.56957	-1.62813	3.90924e-06	0.000123598
Mt2A	9.16593	68.3416	2.38301	28.5278	7.45605	3.75323e-08	2.45537e-06
Hdhd2	4.26797	7.40227	0.476019	1.11097	1.73438	5.10714e-07	2.36138e-05
RGD1565355	0.730662	1.42216	0.331748	0.27123	1.94639	0.000189485	0.00294625
Smim13	3.24735	7.24383	0.633129	1.14002	2.23069	4.0829e-09	4.24495e-07
Enho	1.60832	2.45713	0.583486	0.422237	1.52776	0.00126524	0.0130437
Cyth1	5.63967	8.0262	1.4118	1.13938	1.42317	0.000391822	0.00532489
LOC100910678	5.86516	12.6426	0.406514	2.79795	2.15554	7.77168e-08	4.59538e-06
Kyat3	3.8895	2.35499	0.92046	0.143718	-1.6516	7.36804e-05	0.00133657
Arc	0.650144	2.59542	0.080051	0.535654	3.99207	2.05801e-10	3.83507e-08
AC120949.1	2.86908	4.52982	0.56785	0.809857	1.57884	4.83406e-05	0.0009636
Frat2	1.93549	1.06647	0.539231	0.320337	-1.81486	0.000187085	0.00291999
LOC499229	0.466512	2.15898	0.0912959	0.106806	4.62793	2.87048e-12	8.59754e-10
Ms4a4a	1.48066	2.27586	0.12567	0.425827	1.53706	0.000352084	0.00488194
Hist2h3c2	23.5997	32.0718	7.44895	4.79648	1.35899	0.00411334	0.032388
Arrdc3	40.2663	59.334	11.8111	10.6199	1.47354	0.000828908	0.00965411
LOC102553715	18.8959	24.2772	2.38565	4.13068	1.28479	0.0057391	0.0417751
RGD1305537	1.07337	1.48563	0.17758	0.175509	1.38408	0.00689553	0.0482413
AABR07030921.1	5.14059	2.55838	0.794281	0.691267	-2.00931	2.63162e-08	1.83899e-06
AABR07033887.1	4.35108	3.22938	0.472169	0.262286	-1.34734	0.000265238	0.00387891
Hist2h2be	3.20854	2.20486	0.778036	0.39451	-1.45521	0.00158751	0.0155949
Thbs1	5.23195	9.88601	1.48452	2.32224	1.88955	3.97516e-06	0.00012504
Rusc2	25.6784	11.4546	8.37144	8.04989	-2.24176	8.0707e-05	0.00142617
Zfp277	5.04267	6.25808	0.377459	0.466229	1.24103	0.00305629	0.0258702
Tmed8	0.568533	1.1295	0.103424	0.116114	1.98669	1.85993e-05	0.000446783
Rnf170	12.6262	10.5344	1.03951	0.942188	-1.19858	0.00712882	0.049313
AABR07064061.1	20.1755	9.44906	2.82158	1.8303	-2.13518	2.14424e-08	1.58868e-06
Hba-a3	0.134757	27.4804	0.14693	5.80058	203.926	4.32987e-15	4.84119e-12
AABR07055792.1	1.66127	1.20232	0.0889057	0.129447	-1.38172	0.00295452	0.0252189
AABR07027088.1	2.74956	1.94043	0.219189	0.197106	-1.41699	0.000259905	0.00381452
Ppm1l	7.04305	4.57028	0.429419	0.969695	-1.54105	5.10589e-06	0.000154673
AABR07054397.1	16.2418	19.8661	1.71908	0.594235	1.22315	0.00344234	0.0284143
LOC100912498	2.16574	2.98491	0.343025	0.750613	1.37824	0.00724242	0.0498179
Ctdspl	3.16357	4.21354	0.542851	0.460282	1.3319	0.0016591	0.0161818
Acp5	0.888473	1.46869	0.188291	0.244875	1.65305	0.000720331	0.00864327
Myh3	8.16652	18.0663	6.5689	9.67026	2.21224	0.00251673	0.0223701
Tceal5	33.0477	45.9845	8.13871	5.81872	1.39146	0.00116085	0.0121864
LOC501406	2.61729	1.68829	0.342305	0.386609	-1.55026	0.000181647	0.00283872
Btnl9	3.37565	6.46181	1.34381	0.795516	1.91424	1.92524e-06	7.08939e-05
Tceal6	3.46489	4.93981	1.08238	0.714722	1.42567	0.00113624	0.0120056
Hic1	3.21215	2.2293	0.168181	0.307883	-1.44088	6.11418e-05	0.00115335
Mfn2	14.3862	18.4095	1.95297	1.01248	1.27967	0.0013931	0.0140862
Mthfsd	1.67819	0.995883	0.258916	0.154892	-1.68513	4.48825e-05	0.000914233
LOC100911485	13.8539	17.94	1.83255	0.765882	1.29495	0.00104073	0.01132
Arfgap3	2.25909	2.96633	0.201732	0.256017	1.31307	0.00232223	0.0209854
Pnpo	2.31024	3.66522	0.34825	0.335354	1.58651	2.97043e-06	0.000100091
AABR07043421.1	34.3021	58.3045	3.43146	4.03073	1.69974	4.35034e-08	2.77227e-06
Cited4	8.45567	5.26647	1.79032	1.28924	-1.60557	5.55134e-05	0.00107184
LOC100912489	73.4073	118.593	17.2988	18.3785	1.61554	7.54821e-05	0.00135329
Omd	2.39956	1.6841	0.471759	0.52871	-1.42483	0.00537346	0.0397403
Fosb	0.418631	12.8724	0.239237	5.1042	30.7488	7.61995e-10	1.08448e-07
Wbscr27	0.655643	1.90791	0.105503	0.341805	2.90999	1.08275e-08	9.79168e-07
AC135454.2	36.9834	169.565	39.9781	100.882	4.58491	5.34427e-05	0.00104727
PCOLCE2	7.03204	10.2428	0.406924	0.780433	1.45658	2.76506e-06	9.52589e-05
LOC681367	9.7261	3.70202	1.22764	0.774054	-2.62724	2.75691e-12	8.4768e-10
AABR07031972.1	1.08393	0.586742	0.282641	0.258016	-1.84737	0.00140276	0.014153
Nr1d2	19.2417	14.0981	2.63542	3.9966	-1.36485	0.00344945	0.0284539
LOC100912030	19.5403	10.5004	1.73954	1.36797	-1.86091	2.30308e-07	1.19015e-05
Plin4	19.6799	28.2666	2.31764	4.21921	1.43632	0.000348753	0.00484668
LOC103694855	84.9181	43.2026	27.1479	6.89349	-1.96558	4.41067e-05	0.000901111
Popdc3	24.5317	16.4291	4.97735	1.85482	-1.49319	8.65735e-05	0.00151031
LOC100911548	2.21583	1.48759	0.240227	0.379717	-1.48954	0.00110912	0.0118105
AABR07065531.2	1.295	0.370999	0.406617	0.120535	-3.49057	9.90971e-07	4.13151e-05
LOC100909761	74.9211	109.105	13.0021	32.2002	1.45627	0.00477863	0.0363241
Gnpda1	4.17327	5.11523	0.357707	0.478892	1.22571	0.00471131	0.0358464
AABR07008066.2	6.48741	17.7936	1.18982	2.96209	2.74279	1.72588e-10	3.31667e-08
Ptprs	6.87345	8.54817	0.469776	1.24399	1.24365	0.00631553	0.0451597
AABR07025288.1	5.63654	1.77734	2.55845	0.371319	-3.17133	4.75679e-06	0.000145895
Med18	1.56906	0.916649	0.420002	0.230105	-1.71173	0.000682345	0.00826814
Cox7a1	4.24457	9.16662	1.80733	2.31542	2.15961	3.09144e-06	0.000102484
AC120692.1	7.44095	4.93174	1.03989	1.20414	-1.50879	3.38174e-05	0.000727132
Hoxa9	2.21137	1.58769	0.200651	0.223825	-1.39282	0.00244378	0.021859
Oxld1	6.71951	5.07846	0.791684	0.266904	-1.32314	0.000390252	0.00530941
Ccdc57	3.37478	2.12936	0.226379	0.401413	-1.58488	1.03031e-05	0.000272713
AABR07044952.1	0.983197	0.388082	0.583227	0.14419	-2.53348	0.00176151	0.0170054
Gaa	18.1479	13.7867	1.3966	2.02694	-1.31633	0.000210634	0.00319349
Snai2	0.927535	0.497316	0.11201	0.150624	-1.86508	0.000381026	0.00520116
RT1-CE16	0.0909875	14.9983	0.0486056	2.36514	164.839	0	0
Gstz1	3.49594	2.62938	0.640976	0.327348	-1.32957	0.00411243	0.032388
Dcx	1.24079	0.731358	0.381308	0.143882	-1.69656	0.00228106	0.0206894
E2f2	1.33199	1.95568	0.10938	0.540988	1.46824	0.00395473	0.0315021
Slc25a23	8.24011	6.47384	0.638607	0.984179	-1.27283	0.00247269	0.0220694
Ogn	32.3025	43.6324	6.05339	6.61124	1.35074	0.00198766	0.0185339
Gnb5	2.43317	3.27679	0.295881	0.226814	1.34672	0.000827164	0.00964293
LOC100360507	1.64151	1.15992	0.211672	0.0589699	-1.41519	0.00172773	0.0167582
Plin5	1.99682	4.60843	1.25806	1.54084	2.30788	4.2791e-05	0.000879276
Klhdc8b	0.938599	1.39424	0.119124	0.274087	1.48545	0.00334519	0.0277615
LOC102557117	2.09152	1.43637	0.528712	0.307567	-1.45612	0.00445401	0.0346489
LOC100910163	3.68356	7.76191	0.766961	1.62346	2.10718	4.55624e-08	2.85904e-06
F2r	3.20443	5.08686	0.416049	0.589207	1.58745	1.90855e-06	7.04902e-05
Brcc3	9.74877	8.08615	0.464177	0.561659	-1.20561	0.00193751	0.0182182
LOC100911725	2.8802	1.07851	0.355175	0.344813	-2.67052	8.15689e-10	1.14002e-07
Zfp566	1.41296	0.946678	0.223452	0.210876	-1.49255	0.00368613	0.0299641
LOC103692128	2.20853	1.59305	0.208241	0.220998	-1.38636	0.00284249	0.0244474
LOC100911042	28.2233	15.8051	3.15569	1.73806	-1.78571	2.48915e-08	1.7696e-06
Ube2h	12.7106	16.3846	1.28411	0.920152	1.28906	0.00044457	0.00586042
Tmem159	2.1364	3.47289	0.253316	0.456642	1.62558	5.89082e-06	0.000172093
LOC100910979	1.27788	0.729719	0.275854	0.127219	-1.7512	0.000595196	0.00748837
LOC100911625	0.683853	1.29389	0.15947	0.23084	1.89206	0.000104665	0.00178803
Fgf18	1.41288	2.44815	0.198438	0.741529	1.73275	0.000237916	0.00353303
AABR07063672.1	1.29713	0.62137	0.585494	0.225089	-2.08753	0.00134843	0.0137459
Kcne4	1.20002	3.33883	0.194247	0.54911	2.78231	7.67132e-10	1.08448e-07
Iqcc	2.97229	1.84522	0.191057	0.257166	-1.6108	5.27286e-06	0.000158948
Trip6	1.29643	1.84668	0.295509	0.416574	1.42444	0.0070189	0.048799
NEWGENE_1359295	8.09135	6.25578	0.651574	0.482692	-1.29342	0.000548569	0.00702002
LOC100909868	86.2475	135.591	25.6933	50.7501	1.57211	0.00467128	0.0357734
LOC102548415	3.55154	5.07928	0.935713	0.614951	1.43016	0.000516105	0.00666062
Racgap1	1.10864	1.63124	0.333112	0.236115	1.47139	0.0032804	0.0273344
Ak1	92.9135	285.955	16.0082	50.0086	3.07764	1.33201e-08	1.11445e-06
Slc16a9	1.6285	2.41841	0.402896	0.178876	1.48506	0.00036656	0.00502599
Fabp5	22.5524	17.0562	3.36494	2.66978	-1.32224	0.00113927	0.0120274
Dpm2	5.83437	4.53227	0.704351	0.2701	-1.28729	0.00210072	0.0192955
LOC103689956	13.0443	19.8509	2.46623	2.10742	1.52181	7.78473e-06	0.000218595
AABR07065531.4	2.04439	0.427062	0.436775	0.637042	-4.7871	5.85015e-08	3.54439e-06
LOC100360750	6.01813	7.67186	0.745631	0.520237	1.27479	0.00113241	0.0119876
LOC103693683	0.599302	1.60956	0.135018	0.269161	2.68573	1.01782e-07	5.71608e-06
Mmab	2.78932	2.05955	0.219198	0.36776	-1.35433	0.0011471	0.0120996
RT1-DMb	1.08678	1.68588	0.128319	0.150011	1.55126	0.000291182	0.00418859
AC097153.2	0.648763	2.35144	0.198904	0.846042	3.6245	9.88104e-07	4.13151e-05
AABR07012054.1	11.6613	6.47098	1.25453	0.911426	-1.80208	1.34924e-08	1.12123e-06
Glul	135.801	327.212	31.1924	39.9714	2.40949	3.26909e-08	2.18514e-06
Mir6331	1.37371	0.598106	0.566212	0.230085	-2.29677	0.000262354	0.00384587
Hist1h2ah	49.727	75.1452	17.9795	7.28491	1.51116	0.000430568	0.00574979
Sh3gl1	8.50573	11.0147	0.504825	1.57034	1.29497	0.00195229	0.0183081
Mir6334	0.744033	1.47288	0.221398	0.438147	1.97959	0.00019248	0.00298527
Cbr1	2.88251	2.19351	0.254095	0.152175	-1.31411	0.0018176	0.0173778
LOC102553099	38.3483	31.4555	2.92646	1.62995	-1.21913	0.0063703	0.0454196
LOC684871	5.70644	11.744	1.28348	2.46277	2.05803	9.43877e-08	5.39941e-06
LOC100910882	26.2897	34.0892	1.72676	3.05686	1.29667	0.00156302	0.0153912
Irf2bp2	13.7255	25.5575	1.38123	3.37411	1.86204	1.33119e-08	1.11445e-06
LOC102556347	2.05515	1.54116	0.203994	0.24295	-1.33351	0.00495256	0.0372775
Lrg1	6.37402	8.40722	0.949748	1.74382	1.31898	0.0033427	0.0277615
RGD1564899	73.5994	50.5591	10.0673	12.8604	-1.45571	0.00147074	0.0146691
LOC100911440	0.909196	1.73439	0.213321	0.327307	1.90761	1.9399e-05	0.000462381
Gucd1	7.3535	9.59462	1.41662	1.16463	1.30477	0.00169259	0.0164693
Gprasp1	2.21856	2.9781	0.288671	0.26211	1.34235	0.0023796	0.0213928
LOC100911874	2.69959	3.47821	0.294155	0.332946	1.28842	0.00528232	0.0391369
Agtr2	1.60525	2.68548	0.532818	0.518192	1.67293	0.000198488	0.0030477
LOC687508	0.965444	2.09828	0.360253	0.52487	2.17338	1.0415e-05	0.000274879
Gtf3a	6.28405	4.83683	0.825155	0.506642	-1.29921	0.00100664	0.0111137
LOC100911403	2.28108	3.52344	0.269614	0.671367	1.54464	0.000121633	0.00203256
Cdc45	2.38881	3.40938	0.322261	0.470418	1.42722	0.00035553	0.0049131
LOC100911911	0.850104	2.32341	0.0908547	0.205436	2.73309	2.00002e-08	1.54706e-06
AABR07002973.1	19.1835	10.5466	2.98527	1.35026	-1.81893	2.62458e-07	1.33387e-05
LOC100911881	1.56325	1.04679	0.110506	0.0670406	-1.49338	0.000456158	0.0059939
RT1-CE1	0.860111	1.54464	0.133828	0.20827	1.79586	5.70728e-05	0.00108609
Dcxr	3.59403	5.33008	0.381058	0.448845	1.48304	8.68917e-06	0.000238588
Dus3l	5.22248	3.81045	0.425451	0.54544	-1.37057	0.000139627	0.00228057
Ms4a6bl	0.9929	1.69057	0.187856	0.25658	1.70266	8.11333e-05	0.0014296
RGD1561777	1.17315	0.755666	0.247175	0.131224	-1.55247	0.00380258	0.0306474
Gng11	7.55418	9.58903	1.41461	1.15862	1.26937	0.00415521	0.0326341
Gas1	5.08902	8.71207	0.677265	1.94305	1.71193	3.93533e-06	0.000124104
Tob2	23.2093	36.176	5.20312	7.2205	1.55868	0.000166702	0.0026353
Fbln5	5.4511	6.81512	0.502869	0.709102	1.25023	0.00449245	0.0348377
Nrbp1	18.4875	22.9569	1.06742	1.62217	1.24175	0.0010284	0.0112529
Pgam1	11.6609	16.159	0.450904	0.789738	1.38574	7.64582e-06	0.000215679
Lysmd4	5.15483	2.67591	0.532911	0.343288	-1.92639	1.10635e-09	1.44755e-07
Rbm4	9.98174	8.02299	0.926092	0.530535	-1.24414	0.00153779	0.0151912
Tnfaip6	1.60625	3.14925	0.404449	0.796679	1.96062	1.02063e-05	0.000271573
Spty2d1	1.96719	2.52739	0.19878	0.235998	1.28477	0.00637033	0.0454196
Birc5	1.04445	1.63206	0.375407	0.222345	1.56261	0.00145525	0.0145501
Cebpd	9.28615	32.9407	2.20336	6.37056	3.54729	7.28573e-12	1.94798e-09
Ttc39c	2.15722	1.36571	0.267874	0.212405	-1.57956	0.000101848	0.00174705
Ifrd1	22.5976	28.8161	3.82352	3.86541	1.27518	0.00544633	0.0401157
Tug1	2.31787	3.06136	0.106693	0.547043	1.32076	0.00566568	0.0414036
Cfb	1.64927	2.40422	0.344192	0.703777	1.45775	0.00562955	0.0412272
Rn50_X_0663.2	1.02572	0.631463	0.275031	0.203256	-1.62436	0.00502348	0.037696
C2	2.26581	4.01682	0.761085	1.07069	1.77279	0.000124177	0.00207225
Taf9	4.25363	3.32959	0.447399	0.334992	-1.27752	0.00391037	0.0312499
Rn50_20_0464.2	6.01585	0.29805	2.75541	0.134843	-20.1841	1.7654e-08	1.39184e-06
Aoc3	20.2104	34.2017	3.59722	6.18458	1.69228	8.02536e-06	0.000224334
AABR07036019.1	1.83783	1.26222	0.123412	0.206726	-1.45603	0.00314573	0.0264452
AC132720.1	51.3885	30.3204	6.74466	7.18406	-1.69485	4.8899e-06	0.000149233
Giot1	4.37764	3.32315	0.594512	0.352558	-1.31732	0.00120758	0.0125865
Sirt1	5.17495	6.40962	0.49318	0.62083	1.23859	0.00517072	0.0384723
LOC100360380	2.86498	2.19106	0.22294	0.342146	-1.30757	0.00419144	0.0328766
Asb2	52.3047	85.5389	19.6381	16.9861	1.6354	0.000296761	0.00425392
Tspan9	11.736	6.01482	1.61301	2.90824	-1.95119	2.64437e-06	9.21336e-05
Zdhhc4	4.09383	16.8087	0.254009	2.57466	4.10586	8.4488e-14	5.19559e-11
AABR07026353.1	1.41282	2.99433	0.325943	1.25633	2.1194	0.000171078	0.00269755
Tigar	16.3176	10.6209	1.72814	1.62232	-1.53636	2.69036e-06	9.32078e-05
Zkscan4	1.31976	0.841181	0.163302	0.204514	-1.56894	0.00117544	0.0123214
AABR07000390.1	19.5499	104.21	6.21182	37.9647	5.33048	2.04737e-08	1.56401e-06
RGD1561277	1.31068	0.880981	0.249892	0.116249	-1.48775	0.00372847	0.0302683
AABR07027478.2	4.95077	2.64978	0.480442	2.20669	-1.86837	0.000831093	0.0096673
LOC100360413	14.157	19.121	1.31789	3.00847	1.35064	0.00130611	0.0134089
Tes	1.57981	2.17253	0.147149	0.305146	1.37518	0.00394542	0.0314483
Gdf10	0.39241	1.16167	0.102165	0.459992	2.96034	1.9356e-05	0.000462251
AABR07070452.1	2.48479	1.07234	1.08259	0.296337	-2.31717	0.000112913	0.00191021
Zcchc11	4.67489	5.78216	0.394336	0.576297	1.23686	0.00530134	0.0392542
Aldh1a3	1.83875	1.1638	0.459318	0.34677	-1.57995	0.00355197	0.0290657
AC136563.1	1.34478	1.87483	0.21842	0.382298	1.39416	0.00461385	0.0355619
Rn50_20_0056.5	1.21042	0.74993	0.24706	0.264142	-1.61404	0.00335701	0.0278408
AABR07041724.1	3.12552	1.35663	0.427243	0.438285	-2.30389	1.89913e-08	1.47832e-06
Ahsa2	11.6042	9.13614	0.930562	0.559183	-1.27014	0.00104152	0.01132
AC105648.4	1.81183	1.07842	0.777092	0.244909	-1.68009	0.00521847	0.0387572
Ranbp3l	1.37226	2.7729	0.470082	0.185618	2.02069	9.12082e-07	3.88156e-05
AABR07012044.1	2.55447	0.930729	0.890064	0.429841	-2.74459	4.26994e-06	0.000132282
Fosl2	1.0825	3.94186	0.0965951	1.23474	3.64143	1.22477e-08	1.05906e-06
Gstt2	2.28632	3.17864	0.29775	0.337412	1.39028	0.000425362	0.00569883
Grb14	3.26188	2.38765	0.702103	0.391879	-1.36615	0.00375744	0.0304432
AABR07025295.1	1.7535	0.964186	0.45916	0.322164	-1.81864	0.000255727	0.0037577
Gpx3	52.7362	70.738	5.98582	1.77669	1.34136	0.000571248	0.00722817
AC139927.1	5.48707	3.34236	0.777137	0.64163	-1.64167	9.4097e-06	0.000254912
AABR07046669.2	0.576267	1.04904	0.235681	0.437332	1.8204	0.00544705	0.0401157
Coa6	13.6789	10.6732	1.47477	1.59812	-1.28161	0.00191727	0.0180693
Met	5.16203	6.45245	0.681382	0.643869	1.24998	0.00492528	0.0371404
Fam49a	3.62921	6.3327	0.684429	1.27753	1.74493	5.01816e-06	0.000152391
Ccpg1os	2.05023	2.93825	0.329083	0.706489	1.43314	0.00258777	0.0229136
Npnt	3.30393	2.30156	0.661231	0.622824	-1.43552	0.00295921	0.025222
Top2a	3.20606	4.87273	1.05493	0.569172	1.51985	0.000206538	0.00313993
LOC690126	35.0108	50.0361	11.1073	9.62102	1.42916	0.00354704	0.0290447
Rn50_7_1407.3	7.09217	4.96969	1.25968	2.11951	-1.42709	0.00556148	0.0407875
Vwa8	5.34146	8.17735	1.4822	0.766306	1.53092	2.98069e-05	0.00064884
AABR07065531.10	5.69379	3.5372	1.3078	0.673917	-1.60969	0.000101552	0.00174439
Ccdc28a	6.46438	8.78079	0.818039	1.27137	1.35833	0.000462807	0.00606183
Gabarapl1	13.3878	17.8671	2.50491	1.24638	1.33458	0.000623217	0.00770346
Rn50_18_0774.2	8.48398	5.94644	1.46404	1.42227	-1.42673	0.00059739	0.00749487
AABR07061822.1	24.3018	3.00938	3.44803	0.420138	-8.07536	4.44089e-16	9.10309e-13
Mcpt1l1	17.5777	34.8594	3.30973	7.88614	1.98316	1.21869e-06	4.88231e-05
Rhou	2.56454	4.05524	1.15846	1.08656	1.58127	0.00282393	0.0243389
Ppp1r3d	2.46062	1.1301	0.289223	0.188912	-2.17734	4.95483e-08	3.07775e-06
AABR07022113.1	12.3979	6.82982	4.61717	3.31493	-1.81525	0.000866908	0.00996458
AABR07065531.13	9.22714	6.66689	2.16909	1.58061	-1.38403	0.00313042	0.0263345
Tbc1d8b	2.02866	2.98471	0.288374	0.141252	1.47127	5.30415e-05	0.00104377
Osbpl1a	7.51061	5.83316	0.572209	0.593943	-1.28757	0.000559489	0.00713073
Nat6	7.30097	9.11558	0.659021	1.30733	1.24854	0.00578569	0.0420309
AC130053.2	1.54943	2.2565	0.390028	0.53629	1.45634	0.00408096	0.03223
AABR07065532.8	2.24025	1.30222	0.883014	0.355812	-1.72033	0.0020113	0.0186634
Rrm2	2.31751	3.21479	0.715665	0.373952	1.38718	0.00310544	0.0261781
AC120246.2	6.4787	15.3243	0.614624	4.2138	2.36534	6.00958e-08	3.62313e-06
AC113837.3	4.977	7.41592	1.34856	1.2064	1.49004	0.000279727	0.00405225
AABR07050283.1	3.72696	5.87897	0.564597	1.18489	1.57742	4.95022e-05	0.000985159
AABR07072897.1	6.14059	3.99367	1.08263	1.23606	-1.53758	0.000304025	0.00433279
LOC500584	4.59552	3.43836	0.579914	0.364872	-1.33654	0.00108868	0.0116432
Calcrl	5.29901	6.94381	1.07722	0.830148	1.3104	0.00253888	0.0225456
AABR07013550.1	2.0356	0.861386	0.335461	0.39393	-2.36317	3.43148e-07	1.68143e-05
AABR07070032.1	1.37295	2.20806	0.42526	0.703287	1.60826	0.00255225	0.0226317
Pex13	7.03279	10.571	0.330448	0.947874	1.5031	6.27677e-07	2.79703e-05
Hilpda	1.56735	2.70419	0.389337	0.436091	1.72532	2.03977e-05	0.00048007
Aldh1a2	7.76821	4.80492	1.55363	1.56976	-1.61672	7.8902e-05	0.00139829
Ndufaf2	17.3218	11.7773	1.41341	1.4558	-1.47077	7.49119e-05	0.00134896
AABR07058124.3	0.746812	1.31323	0.251172	0.407208	1.75844	0.00180474	0.0173139
Pecr	18.0705	11.5658	1.20962	1.23592	-1.56241	1.39018e-07	7.43385e-06
Parvb	18.3376	15.0187	0.765212	1.73127	-1.22099	0.00268461	0.023467
AC136563.2	0.641262	1.29075	0.253646	0.438204	2.01283	0.000723379	0.00866293
Eif4ebp2	23.2466	18.5838	1.06831	2.57249	-1.25091	0.00272326	0.0237542
AC131475.2	1.11048	2.79275	0.523752	0.48367	2.51491	9.82452e-08	5.54274e-06
AABR07018438.2	3.59969	5.16321	0.794436	1.09882	1.43435	0.00126872	0.0130686
RGD1564664	3.10827	4.24265	0.640567	0.819568	1.36495	0.00381654	0.0306758
AABR07052611.1	8.66279	5.1733	1.71457	0.817693	-1.67452	4.81569e-06	0.000147334
LOC103692976	2.82914	3.56864	0.295365	0.400049	1.26139	0.00719245	0.049613
AABR07065531.15	12.4399	6.89958	3.88996	1.57948	-1.80299	5.19121e-05	0.00102647
AABR07030501.1	10.7343	5.74947	2.49431	1.6431	-1.86701	5.32696e-06	0.000160027
AABR07033666.1	1.87779	1.05268	0.318716	0.577872	-1.78382	0.000683289	0.00827142
AABR07045354.1	1.59787	1.08391	0.287159	0.388273	-1.47416	0.00717137	0.0494953
Clec2d	0.690157	1.39494	0.141588	0.450769	2.02119	0.00023577	0.00351058
AABR07021213.1	2.29133	1.13713	0.464398	0.330265	-2.01501	5.66996e-06	0.00016723
Bcl7a	9.59042	5.43835	1.064	0.937176	-1.76348	1.87275e-08	1.46707e-06
LOC102552284	1.59349	1.13876	0.313002	0.113465	-1.39933	0.00699675	0.048687
AABR07035868.1	5.61374	0.572824	0.803193	0.153698	-9.80011	8.88178e-16	1.36546e-12
AABR07065531.16	27.5781	18.8568	6.20593	2.86505	-1.4625	0.000682206	0.00826814
Tsc22d3	66.0132	149.382	9.78181	16.6432	2.26292	2.24819e-09	2.58416e-07
Rasgrf2	1.46155	0.778294	0.261844	0.127943	-1.87789	4.62758e-05	0.000934559
AC130053.3	1.48209	2.24743	0.656959	0.463314	1.51639	0.00450338	0.0348837
AC118412.1	1.0478	14.0986	1.70917	6.91474	13.4554	1.05945e-07	5.92281e-06
Mocs2	27.0539	34.4933	3.31924	2.34304	1.27498	0.00291019	0.0249251
Fam73a	1.61671	1.07763	0.214008	0.0971262	-1.50025	0.0007285	0.00869886
Lats2	7.24722	8.95114	0.438128	1.09374	1.23511	0.00469755	0.035836
AC099294.7	7.96255	12.614	1.00885	2.24371	1.58417	1.13749e-05	0.000293906
LOC102546764	5.02604	8.47464	0.632486	0.594134	1.68615	2.17902e-08	1.60478e-06
AABR07065531.17	5.17384	2.96943	1.68226	1.21255	-1.74237	0.00051574	0.00666062
Ascc1	8.52467	10.9982	0.677659	0.835136	1.29016	0.0010106	0.0111374
AABR07065531.18	5.99511	4.13423	1.44977	1.30309	-1.45012	0.00407838	0.03223
AABR07044049.1	2.5108	3.92532	0.342496	1.50133	1.56337	0.00299861	0.0254344
LOC100911991	13.567	18.3367	1.26519	2.85862	1.35157	0.000532395	0.00683499
AC130391.5	1.81657	7.23186	0.887276	0.931864	3.98104	3.85958e-12	1.05487e-09
Mir1b	13.8106	8.24453	3.11966	4.79801	-1.67512	0.00121675	0.0126427
Hoxa13	2.71294	1.19378	1.37802	0.531606	-2.27256	0.000727975	0.00869886
Ddit4	7.38366	50.1048	2.50555	7.5397	6.78591	2.63345e-13	1.11685e-10
Pex19	12.8094	17.0692	1.17824	1.7237	1.33256	0.000175762	0.00275376
Ddr1	4.98709	3.75846	0.382286	0.89172	-1.32689	0.00216461	0.0198242
Myoz3	41.1902	31.3042	5.18737	3.30313	-1.31581	0.000999988	0.0110502
Pla1a	3.4986	5.83651	0.417324	0.648504	1.66824	2.57929e-07	1.31629e-05
AABR07029741.5	1.09321	2.0041	0.440529	0.763959	1.83322	0.00182175	0.0173778
AABR07055423.1	3.72022	5.06735	0.896696	0.788184	1.36211	0.00172189	0.0167147
Cebpb	11.653	21.4493	2.86413	2.90451	1.84066	1.6279e-07	8.59296e-06
LOC100909912	1.93366	1.40613	0.240195	0.254742	-1.37516	0.00344144	0.0284143
AABR07049466.2	1.63902	3.82842	0.729849	1.14183	2.3358	6.17071e-06	0.000178994
Fam134b	15.4325	29.9723	3.3977	6.5361	1.94215	3.45253e-06	0.000111744
AABR07065531.19	2.03239	1.04973	0.795962	0.302296	-1.93611	0.000398772	0.00539549
AABR07044080.2	5.42839	8.88348	1.82041	1.97058	1.63649	0.000137602	0.00225049
LOC100912068	2.27165	1.58515	0.192506	0.177208	-1.43308	0.000346063	0.00482565
AABR07067080.1	6.55638	9.74136	1.44941	2.08718	1.48578	0.000434215	0.00577149
Adamts5	4.49494	6.89139	0.682531	0.714381	1.53314	7.39041e-06	0.000210292
AABR07065445.1	13.6706	22.6301	4.35644	3.87339	1.65538	2.12433e-05	0.000493897
LOC680254	2.97765	1.62916	0.455086	0.308074	-1.82772	2.12803e-06	7.60834e-05
Cacng6	10.6299	7.92591	1.12832	1.75557	-1.34116	0.00113525	0.0120055
Mns1	1.36094	2.30942	0.176819	0.489127	1.69694	7.78037e-05	0.00138281
AABR07068048.1	0.590306	1.02029	0.114781	0.422195	1.72841	0.00720569	0.0496486
Acta2	95.5903	58.7551	38.8411	10.1156	-1.62693	0.00297876	0.025371
Hbb	244.713	482.328	73.1104	82.3813	1.97099	2.01471e-05	0.000475603
Errfi1	8.19492	58.6584	1.63628	15.8477	7.1579	2.01954e-11	4.7766e-09
AABR07013802.1	13.0579	22.0225	2.79165	2.68648	1.68653	7.55232e-07	3.24776e-05
AABR07072771.1	7.56325	3.82383	1.92242	1.63021	-1.97793	1.19289e-05	0.000305653
AABR07027575.1	5.75443	3.79444	0.600031	0.579505	-1.51654	2.21607e-05	0.000511358
Zfp36	10.3938	55.4303	1.8143	14.2426	5.33301	3.02645e-11	6.81227e-09
AABR07022212.1	1.21063	2.59614	0.270448	0.882842	2.14445	2.46868e-05	0.000559476
Ccnb1	0.722005	1.30071	0.325407	0.267366	1.80152	0.000857599	0.00989457
AABR07005777.3	2.1595	0.187877	0.397559	0.201243	-11.4942	3.00915e-12	8.60686e-10
Zfp281	4.93516	6.28357	0.407784	0.352905	1.27323	0.00247052	0.022066
AABR07065531.21	3.56518	1.86577	1.84632	0.533067	-1.91084	0.00259255	0.0229145
Popdc2	14.1338	24.3875	1.94229	2.9768	1.72547	1.72299e-07	9.056e-06
Emd	4.77132	6.887	0.598393	1.13009	1.44342	0.000102646	0.00175828
AC135696.1	9.29452	11.9363	0.359936	1.35125	1.28423	0.000460146	0.0060334
Rps9	57.8432	75.0473	4.07978	7.78424	1.29743	0.00199322	0.0185665
AABR07065531.22	4.06472	2.42738	1.30942	0.681001	-1.67453	0.000506778	0.00656091
AABR07060519.1	1.98922	1.27764	0.672673	0.193218	-1.55695	0.00376435	0.0304765
Hsbp1l1	1.0182	1.89129	0.49853	0.675247	1.85748	0.00121254	0.0126275
AABR07065531.24	19.9508	13.0629	4.3094	3.00355	-1.52729	0.000440706	0.00582195
AABR07065352.1	1.72927	0.822896	0.385311	0.188708	-2.10144	8.02562e-06	0.000224334
AABR07051787.1	1.78464	1.31109	0.31492	0.152198	-1.36119	0.00615323	0.0442565
Ppp1r10	9.52662	11.8325	0.477549	1.44898	1.24205	0.00230824	0.0208991
AABR07065531.25	11.0302	8.06301	3.10077	0.565531	-1.368	0.00382646	0.0307191
Abca9	7.20235	8.97758	0.649761	0.807175	1.24648	0.00259447	0.0229145
Ier5	3.33311	5.9281	0.576345	2.18654	1.77855	0.00035679	0.00491947
Aifm2	3.39992	5.06071	0.580903	0.619889	1.48848	2.2366e-05	0.00051513
AABR07047256.1	0.616209	2.68535	0.174396	0.649526	4.35786	8.34704e-10	1.15349e-07
Cdkl3	0.670931	1.15578	0.121728	0.111051	1.72265	0.000347057	0.00482857
Tex9	3.12668	4.22031	0.817416	0.603669	1.34978	0.00460101	0.0355005
Snrpn	18.1676	13.9844	1.27871	2.60538	-1.29913	0.000848853	0.00983055
AC120728.2	1.49278	0.927659	0.251326	0.342633	-1.60919	0.00101447	0.0111501
Cib2	9.90364	6.5283	3.14155	2.19375	-1.51703	0.00318306	0.0266497
Fsd1l	10.7229	7.92827	1.63439	1.5564	-1.35249	0.00103702	0.0113153
Bcl6b	3.39375	5.72097	0.378173	0.742587	1.68574	6.22322e-07	2.79341e-05
Jak2	3.80016	4.67491	0.322926	0.147171	1.23019	0.00461778	0.0355619
AABR07059891.1	19.709	15.4349	1.9949	1.28333	-1.27691	0.00641364	0.0456754
AABR07065531.27	7.03001	4.22551	1.23378	1.5351	-1.66371	7.42013e-05	0.00134215
AC099294.12	2.47097	3.83838	0.481565	0.955751	1.55339	0.000599103	0.0074958
AABR07049738.1	0.43957	2.09811	0.453281	0.564331	4.7731	2.98072e-08	2.04804e-06
Ten1	6.87317	5.24746	0.60849	0.73451	-1.30981	0.00131778	0.0134837
Exosc7	4.68854	3.28945	0.602419	0.314198	-1.42533	8.63039e-05	0.00151031
Fam3c	7.02492	5.12345	0.840903	0.342804	-1.37113	0.000152804	0.00245958
Pcdh1	4.08427	3.29265	0.383974	0.326848	-1.24042	0.0046591	0.0357024
AABR07064316.3	2.19065	1.34616	0.836537	0.54253	-1.62732	0.00722158	0.0497024
AABR07061310.1	2.83629	1.74656	0.644939	0.473103	-1.62393	0.000284529	0.00411212
Clec1a	2.50823	3.22985	0.521168	0.325011	1.2877	0.00565126	0.0413227
AC120949.6	3.61733	5.06452	0.524985	0.743157	1.40007	0.000296403	0.00425374
AABR07002627.1	9.52837	6.80663	0.534437	1.03431	-1.39987	1.96583e-05	0.000465852
Syf2	22.3258	18.1172	1.79598	0.312204	-1.2323	0.00235968	0.0212925
Rai1	3.92877	2.95171	0.445567	0.503797	-1.33102	0.00187086	0.0177681
AC113837.10	13.2655	19.7333	1.58991	2.56788	1.48757	2.52208e-05	0.000568261
AC136563.3	1.33126	2.10007	0.40269	0.598723	1.57751	0.00227783	0.0206894
AC132752.2	10.1532	7.50717	1.10847	2.739	-1.35247	0.00548986	0.0403585
AABR07070851.2	1.06537	1.72898	0.513521	0.387211	1.62289	0.00350703	0.0287953
Rcor2l1	3.04765	1.96896	0.285284	0.203588	-1.54785	1.81691e-05	0.000439021
LOC100910418	3.01085	5.22795	0.242338	0.379739	1.73637	4.06616e-08	2.61831e-06
AABR07065531.31	8.37705	5.56958	2.25075	1.33527	-1.50407	0.000847236	0.00982107
AABR07040332.1	4.39609	0.183828	0.985161	0.111862	-23.9142	2.06501e-14	1.58735e-11
AABR07016572.1	1.85213	3.54935	0.523626	0.85678	1.91636	1.82744e-05	0.000439838
AABR07042514.3	2.42944	4.45744	0.269991	1.56913	1.83476	0.000136839	0.00224398
Fam189a2	10.9983	8.0603	1.0141	1.67607	-1.3645	0.000343559	0.00479618
AABR07064316.4	16.5648	3.75501	4.62363	1.30782	-4.41138	3.71175e-10	6.14676e-08
Crym	1.14203	4.69861	1.27009	2.4181	4.11427	2.4564e-05	0.000558433
AC135454.4	19.1021	104.91	37.5896	80.3461	5.49207	0.000648437	0.00796716
LOC103694857	325.742	122.647	113.198	19.706	-2.65594	4.6115e-06	0.000141792
Atp2b3	3.81872	2.8648	0.698189	0.624001	-1.33298	0.00461729	0.0355619
AABR07000121.1	1.83795	1.13182	0.235788	0.118563	-1.62389	0.000267861	0.00391262
LOC102550814	2.30909	0.607449	1.54635	0.341054	-3.80129	0.000292202	0.00419836
Fam53b	3.17108	2.45621	0.252144	0.437825	-1.29104	0.00341383	0.0282359
Atp7a	3.73914	4.80732	0.641502	0.298463	1.28567	0.00175804	0.0169852
C7	12.9628	21.5112	1.41418	4.09411	1.65945	3.21794e-06	0.00010498
Rph3al	3.02928	2.0404	0.724173	0.220724	-1.48465	0.000899031	0.0102287
Fbxo45	4.07006	3.03567	0.365454	0.408374	-1.34075	0.00053467	0.00685704
Rpl12-ps1	0.197896	5.15785	0.103983	0.699213	26.0635	3.33067e-16	8.19278e-13
Scamp1	3.86126	5.06689	1.20772	0.481369	1.31224	0.00711588	0.0492782
AABR07044148.1	0.538363	2.45816	0.32717	0.607408	4.56598	1.19545e-09	1.54767e-07
AABR07009834.1	5.4882	4.05431	0.704825	1.25709	-1.35367	0.00584054	0.0423543
AABR07022055.1	3.92191	1.63776	1.11315	0.603642	-2.39467	9.46523e-07	4.00044e-05
AABR07070032.3	2.41941	3.60495	0.664336	1.04419	1.49001	0.00278586	0.0240613
AABR07066800.1	3.4793	2.56088	0.386311	0.688401	-1.35863	0.00236897	0.0213393
Slc43a3	1.62196	3.69761	0.181097	0.728281	2.27971	2.66515e-08	1.8519e-06
AABR07065531.34	10.1457	6.38245	2.73961	1.77894	-1.58962	0.000401389	0.00541728
Man2b2	2.06718	2.79587	0.230143	0.196755	1.3525	0.000944166	0.0105517
LOC102548467	9.46422	5.66902	1.28519	1.10363	-1.66946	5.21587e-07	2.39366e-05
AABR07054963.1	27.4528	16.6782	1.86266	6.08205	-1.64604	3.09646e-05	0.000671665
Mgst2	4.6482	6.3878	1.0068	0.832213	1.37425	0.00121387	0.0126306
Kbtbd12	18.7264	12.9745	2.58493	1.98164	-1.44332	0.000142302	0.00231504
Igfbp3	10.6159	14.7261	1.97577	1.28902	1.38717	0.0001265	0.00209115
Rn60_7_1214.2	2.96065	0.0929162	0.676796	0.0567123	-31.8637	3.44169e-13	1.36546e-10
Rn60_10_0923.1	0.947568	1.68588	0.414237	0.340549	1.77916	0.000432303	0.00576045
Rn60_20_0058.5	1.90172	5.36185	0.707221	1.76087	2.81947	4.57458e-07	2.13117e-05
Ace	8.11871	12.0759	0.607051	1.20256	1.48742	3.696e-06	0.000118687
The meanC represents the mean FPKM of Wistar rats, the meanE represents the mean FPKM of GK rats, the stdC represents standard deviation of FPKM in Wistar rats, the stdE means standard deviation of FPKM in GK rats, fold change=meanE/meanC, n=6 in each group.
