# Supplementary material for: Transcriptome Changes of Skeletal Muscle RNA-Seq Speculates the Mechanism of Postprandial Hyperglycemia in Diabetic Goto-Kakizaki Rats During the Early Stage of T2D
Source: Genes (Basel). 2019 May 28;10(6):406. doi: 10.3390/genes10060406 (PMC6627578; doi:10.3390/genes10060406)
Supplement: Supplementary file 1 [file genes-10-00406-s001.zip › Supplementary Materials/Table S4 The details of genes related to glycolysis, fatty acid oxidation and glycogen synthesis at 3 and 4 weeks.xlsx]

## Sheet: Sheet1
Table S4 The details of genes related to glycolysis, fatty acid oxidation and glycogen synthesis at 3 and 4 weeks
Gene	Weeks	meanC	stdC	meanE	stdE	Fold change	P value	FDR
Glycolysis
Hk2	3	15.7952	1.74352	16.3814	4.28187	1.03711	0.7823	0.868523
	4	15.6444	1.30612	14.2407	2.51382	-1.09857	0.207529	0.461187
Pfkm	3	252.962	12.3828	277.231	63.1577	1.09594	0.461357	0.63012
	4	387.55	34.3291	335.857	85.4118	-1.15391	0.192526	0.442268
Pkm	3	796.556	131.021	821.633	174.153	1.03148	0.904137	0.942611
	4	1080.56	219.194	960.094	107.282	-1.12548	0.797806	0.915627
Gpi	3	248.046	30.9212	307.54	59.3438	1.23985	0.13121	0.306739
	4	388.574	69.2357	356.403	68.0546	-1.09027	0.437227	0.695306
Aldoa	3	4112.9	475.079	3940.14	851.805	-1.04385	0.853257	0.913255
	4	5321.45	942.947	4629.62	804.548	-1.14944	0.463508	0.716085
Gapdh	3	5655.54	902.15	5676.43	1286.54	1.00369	0.983795	0.990549
	4	7014.61	1389.71	6817.68	772.735	-1.02888	0.847121	0.938142
Pgk1	3	435.902	49.7962	451.699	87.4364	1.03624	0.808495	0.884118
	4	508.438	74.7076	478.139	52.6898	-1.06337	0.629843	0.826287
Pgam5	3	8.27794	0.620944	7.51819	1.24351	-1.10105	0.31253	0.50017
	4	6.49556	0.336132	6.2868	0.466994	-1.03321	0.638072	0.830086
Pgam2	3	1123.62	129.256	1201.39	233.627	1.06921	0.8819	0.928916
	4	1519.49	303.017	1405.15	286.165	-1.08138	0.869828	0.947062
Bpgm	3	36.0092	5.77845	33.9321	3.96662	-1.06121	0.571655	0.720663
	4	47.1153	7.40102	41.741	3.46202	-1.12875	0.129367	0.349689
Eno1	3	183.195	23.8687	150.866	14.1964	-1.21429	0.121691	0.294043
	4	171.134	28.5418	133.393	14.7995	-1.28294	0.0111764	0.0686874
Fatty acid oxidation
Cpt1a	3	2.24814	0.580032	5.67874	1.86189	2.52598	0.000169918	0.00748878
	4	2.61659	0.823573	5.08713	0.925138	1.94419	1.01882e-06	4.21901e-05
Cpt1b	3	39.8154	5.60873	37.5027	8.33852	-1.06167	0.59557	0.739144
	4	35.2614	7.50223	41.244	4.55932	1.16966	0.0729827	0.246961
Cpt2	3	20.7552	2.15772	22.3767	4.23364	1.07812	0.513284	0.673192
	4	21.4761	6.33061	26.4865	5.20568	1.2333	0.0468106	0.184882
Acox1	3	13.4998	0.83957	13.772	0.957479	1.02016	0.805962	0.882173
	4	12.913	1.53184	14.508	1.83589	1.12352	0.109686	0.317193
Acox2	3	1.61236	0.190358	1.21935	0.409275	-1.32231	0.0592279	0.215106
	4	1.64697	0.55562	1.40138	0.393344	-1.17525	0.264626	0.529554
Acads	3	19.9245	2.58079	18.9488	2.89468	-1.05149	0.645026	0.776468
	4	20.6343	6.64449	24.5057	3.63033	1.18762	0.104156	0.307124
Acadvl	3	89.8383	10.1591	74.0024	14.0692	-1.21399	0.0803507	0.245244
	4	74.2836	24.8639	87.9487	15.6228	1.18396	0.165775	0.40557
Hadha	3	105.569	15.3153	83.9413	12.4345	-1.25765	0.0425792	0.188503
	4	83.5155	25.1378	101.654	19.1115	1.21719	0.0991077	0.299123
Hadhb	3	150.705	9.84651	138.096	20.109	-1.09131	0.475076	0.641238
	4	148.503	32.4853	194.231	31.4452	1.30792	0.0208694	0.106947
Hadh	3	51.5996	5.58515	41.5476	7.4212	-1.24194	0.0336885	0.174457
	4	50.7909	12.5982	51.3156	10.0612	1.01033	0.919423	0.967487
Acaa1b	3	2.34778	0.233878	3.25146	0.690678	1.38491	0.0662496	0.224421
	4	2.63872	0.302183	2.54059	0.75855	-1.03863	0.729216	0.88292
Glycogen synthesis
Gys1	3	57.1948	4.69857	59.6393	16.9744	1.04274	0.747573	0.847098
	4	68.7718	6.31727	65.4305	6.26717	-1.05107	0.533593	0.76869
Gsk3b	3	16.8818	1.4139	18.7487	2.59149	1.11059	0.273407	0.463109
	4	17.6942	2.01279	16.5684	2.40574	-1.06795	0.414174	0.676754
The meanC represents the mean FPKM of Wistar rats, the meanE represents the mean FPKM of GK rats, the stdC represents standard deviation of FPKM in Wistar rats, the stdE represents standard deviation of FPKM in GK rats, fold change=meanE/meanC, n=6 in each group.
