# Supplementary material for: Transcriptome Changes of Skeletal Muscle RNA-Seq Speculates the Mechanism of Postprandial Hyperglycemia in Diabetic Goto-Kakizaki Rats During the Early Stage of T2D
Source: Genes (Basel). 2019 May 28;10(6):406. doi: 10.3390/genes10060406 (PMC6627578; doi:10.3390/genes10060406)
Supplement: Supplementary file 1 [file genes-10-00406-s001.zip › Supplementary Materials/Table S5 The TFs predicted by TRANSFAC and JASPAR.xlsx]

## Sheet: TRANSFAC
Table S7 The TFs predicted by TRANSFAC
Gene	TFs
Acadl	Ets1
Acadl	E47
Acadl	Myb
Acadl	Ikzf1
Acadl	Rfx1
Acadl	Oct1
Acadl	Jun
Acadl	Elk1
Acadl	Cux1
Acadl	Gata1
Acadl	Gata2
Acadl	Lmo2
Acadl	Foxa2
Acadl	foxa2
Acadl	Foxj2
Acadl	Foxi1
Acadl	Foxf1
Acadl	Tgif1
Acadl	foxa4
Acadl	Foxl1
Acadl	Sox9
Acadl	Gata3
Acadl	Brn2
Acadl	Foxc1
Acadl	Sox5
Acadl	Ikzf1
Acadl	Reln
Acadl	Arnt
Acadl	Rela
Acadl	Nfkb1
Acadl	Gfi1
Acadl	Hand1
Acadl	Nfya
Acadl	Nfyb
Acadl	Nfyc
Acadl	E47
Acadl	Tcf4
Acadl	Zeb1
Acadl	foxl1
Acsl1	Ets1
Acsl1	Zeb1
Acsl1	Ikzf1
Acsl1	Ahr
Acsl1	Arnt
Acsl1	Maf
Acsl1	Jun
Acsl1	Tgif1
Acsl1	Hnf4a
Acsl1	Gata1
Acsl1	Gata2
Acsl1	Lmo2
Acsl1	Oct1
Acsl1	E47
Acsl1	Cebpg
Acsl1	Srebf1
Acsl1	Nkx2-5
Acsl1	Rora
Acsl1	Reln
Acsl1	Nfya
Acsl1	Nfyb
Acsl1	Nfyc
Acsl1	Mycn
Acsl1	Foxl1
Acsl1	Brn2
Acsl1	Gfi1
Acsl1	Gata3
Acsl1	Hand1
Acsl1	Atf3
Acsl1	43739
Acsl1	Sox9
Acsl1	Sox5
Acsl1	Rfx1
Acsl1	Myb
Acsl1	Creb1
Acsl1	Creb3
Acsl1	Creb5
Acsl1	E47
Acsl1	Tcf4
Acsl1	Nfe2l1
Acsl1	Nfe2
Acsl1	Myc
Acsl1	Gata2
Acsl1	Foxj2
Acsl1	foxa4
Acsl1	foxl1
Acsl1	Foxf2
Acsl1	Foxd1
Acsl1	Foxq1
Acsl1	Foxf1
Fabp4	Rora
Fabp4	Jun
Fabp4	Oct1
Fabp4	Elk1
Fabp4	Ets1
Fabp4	Rfx1
Fabp4	Nfil3
Fabp4	Tef
Fabp4	Atf3
Fabp4	Hnf4a
Fabp4	Myb
Fabp4	Mef2a
Fabp4	Mef2c
Fabp4	Mef2d
Fabp4	Nr1d1
Fabp4	Nr2f2
Fabp4	Sox9
Fabp4	Gata1
Fabp4	Lmo2
Fabp4	Nkx2-5
Fabp4	Foxj2
Fabp4	Foxi1
Fabp4	Foxf1
Fabp4	Ikzf1
Fabp4	Zeb1
Fabp4	E2
Fabp4	Gata2
Fabp4	Brn2
Fabp4	Tgif1
Fabp4	Foxa2
Fabp4	foxa2
Fabp4	Foxf2
Fabp4	Foxl1
Fabp4	foxl1
Fabp4	Foxq1
Fabp4	Hnf4a
Fabp4	Gata3
Fabp4	Rela
Fabp4	Rell1
Fabp4	Nfe2
Fabp4	Gfi1
Fabp4	Nkx6
Fabp4	foxa4
Fabp4	Hoxa9
Fabp4	Hand1
Fabp4	Nfya
Fabp4	Nfyb
Fabp4	Nfyc
Pdk4	Jun
Pdk4	Ikzf1
Pdk4	Zeb1
Pdk4	Ets1
Pdk4	Foxa2
Pdk4	foxa4
Pdk4	Foxc1
Pdk4	Foxi1
Pdk4	Hand1
Pdk4	Nfya
Pdk4	Nfyb
Pdk4	Nfyc
Pdk4	Hnf4a
Pdk4	Xbp1
Pdk4	Gfi1
Pdk4	Gata1
Pdk4	Lmo2
Pdk4	foxl1
Pdk4	foxa2
Pdk4	Foxf2
Pdk4	Ahr
Pdk4	Arnt
Pdk4	Rfx1
Pdk4	E47
Pdk4	Tcf4
Pdk4	Tcf4
Pdk4	Nfil3
Pdk4	Tef
Pdk4	Cp2
Pdk4	Oct1
Pdk4	Rela
Pdk4	Rel
Pdk4	Tgif1
Pdk4	Sox9
Pdk4	Foxd3
Pdk4	Myb
Pdk4	Gata2
Pdk4	Cebpg
Pdk4	Srebf1
Pdk4	Mycn
Pdk4	Nkx2-5
Pdk4	Arntl
Pdk4	Cebpa
Pdk4	Sox5
Pdk4	Gata3
Pdk4	Elk1
Tbc1d4	Rela
Tbc1d4	Rel
Tbc1d4	Elk1
Tbc1d4	Ets1
Tbc1d4	Gfi1
Tbc1d4	Foxa2
Tbc1d4	Foxd3
Tbc1d4	Oct1
Tbc1d4	Gata1
Tbc1d4	Lmo2
Tbc1d4	Foxi1
Tbc1d4	Nfya
Tbc1d4	Nfyb
Tbc1d4	Nfyc
Tbc1d4	Nkx2-5
Tbc1d4	Gata2
Tbc1d4	Myb
Tbc1d4	Gata3
Tbc1d4	Sox9
Tbc1d4	Brn2
Tbc1d4	Sox5
Tbc1d4	Hnf1a
Tbc1d4	Junb
Tbc1d4	Jund
Tbc1d4	Freac7
Tbc1d4	Foxj2
Tbc1d4	E47
Tbc1d4	Myod1
Tbc1d4	Usf
Tbc1d4	Foxf1
Tbc1d4	Nkx6.1
Tbc1d4	Foxq1
Tbc1d4	E47
Tbc1d4	Tgif1
Tbc1d4	Hand1
Tbc1d4	Mef2a
Tbc1d4	Mef2c
Tbc1d4	Mef2d
Tbc1d4	foxa4
Tbc1d4	Creb1
Tbc1d4	Xbp1
Tbc1d4	Atf3
Tbc1d4	Atf2
Tbc1d4	Jun
Tbc1d4	Rfx1
Tbc1d4	Rora
Tbc1d4	Tcf4
Tbc1d4	Mycn
Tbc1d4	Nfe2
TFs represents transcriptional factors

## Sheet: JASPAR
Table S7 The TFs predicted by JASPAR
Gene	TFs
Acadl	Nfic
Acadl	Hltf
Acadl	Sox10
Acadl	Thap1
Acadl	Sp2
Acadl	Znf354c
Acadl	Sp1
Acadl	Klf4
Acadl	Mzf1_1-4
Acadl	Brca1
Acadl	Foxc1
Acadl	En1
Acadl	Hoxa5
Acadl	Pdx1
Acadl	Prrx2
Acadl	Pax2
Acadl	Elf5
Acadl	Fev
Acadl	Foxl1
Acadl	Sox3
Acadl	Sox6
Acadl	Foxp1
Acadl	Sry
Acadl	Nfe2l1
Acadl	Sox17
Acadl	Cdx2
Acadl	Gata4
Acadl	Gata2
Acadl	Gata1
Acadl	Gata3
Acadl	Nfatc2
Acadl	Foxa1
Acadl	Pou2f2
Acadl	Foxo3
Acadl	Foxa2
Acadl	Nkx2-5
Acadl	Sox9
Acadl	Sox5
Acadl	Mzf1_5-13
Acadl	Spib
Acadl	nf263
Acadl	Klf5
Acadl	Hif1a
Acadl	Arnt
Acadl	Nfkb1
Acadl	Hnf4g
Acadl	Nr2c2
Acadl	Hnf4a
Acadl	Rxra
Acadl	Stat5
Acadl	Gfi1b
Acadl	Foxo1
Acadl	Cebpa
Acadl	Spi1
Acadl	Erg
Acadl	Ewsr1
Acadl	Arid3a
Acadl	Tcf7l2
Acadl	Myb
Acadl	Prdm1
Acadl	Irf1
Acadl	Foxh1
Acadl	Nr2e3
Acadl	Foxd3
Acadl	SMAD2::SMAD3::SMAD
Acadl	Mycn
Acadl	Hand1::Tcfe2a
Acadl	Ebf1
Acadl	Tfap2c
Acadl	Atoh1
Acadl	Nr4a2
Acadl	Egr1
Acadl	Klf1
Acadl	Egr2
Acadl	Mef2c
Acadl	Foxi1
Acadl	NKX3-1
Acadl	TAL1::TCF3
Acsl1	Klf5
Acsl1	Sp1
Acsl1	Mzf1_1-4
Acsl1	Egr1
Acsl1	Klf4
Acsl1	Mzf1_5-13
Acsl1	Nfic
Acsl1	Sp2
Acsl1	E2f1
Acsl1	Klf1
Acsl1	Znf354c
Acsl1	Zfx
Acsl1	E2f4
Acsl1	E2f6
Acsl1	E2f3
Acsl1	Tcfcp2l1
Acsl1	Nkx2-5
Acsl1	HIF1A::ARNT
Acsl1	Arntl
Acsl1	Arid3a
Acsl1	Crx
Acsl1	Hltf
Acsl1	Elk1
Acsl1	Mafk
Acsl1	Mafb
Acsl1	Nkx3-2
Acsl1	Thap1
Acsl1	Cebpb
Acsl1	Cebpa
Acsl1	Sox10
Acsl1	PPARG::RXRA
Acsl1	Myod1
Acsl1	Myog
Acsl1	Tcf12
Acsl1	Esrrb
Acsl1	Foxc1
Acsl1	Runx1
Acsl1	Ebf1
Acsl1	NFE2L1::MafG
Acsl1	Rxra
Acsl1	Rora
Acsl1	Brca1
Acsl1	Jun
Acsl1	BATF::JUN
Acsl1	Fosl2
Acsl1	Junb
Acsl1	Fos
Acsl1	Fosl1
Acsl1	Jund
Acsl1	JUN::FOS
Acsl1	Bhlhe40
Acsl1	Max
Acsl1	Myc
Acsl1	Usf2
Acsl1	Mycn
Acsl1	Pdx1
Acsl1	Cdx2
Acsl1	Hoxa5
Acsl1	Foxl1
Acsl1	Nr4a2
Acsl1	Pax2
Acsl1	Nkx2-5
Acsl1	En1
Acsl1	Nobox
Acsl1	Prrx2
Acsl1	Sox5
Acsl1	Hand1::Tcfe2a
Acsl1	Jund
Acsl1	Jun
Acsl1	Hlf
Acsl1	Creb1
Acsl1	Runx2
Acsl1	Nfe2l2
Acsl1	Bach1::Mafk
Acsl1	Maff
Acsl1	NFE2::MAF
Acsl1	MYC::MAX
Acsl1	Elf5
Acsl1	Foxp2
Acsl1	Foxd1
Acsl1	Foxo3
Acsl1	Foxa2
Acsl1	Nfatc2
Fabp4	Arid3a
Fabp4	Foxc1
Fabp4	Rora
Fabp4	Nr4a2
Fabp4	Hltf
Fabp4	Egr1
Fabp4	Klf5
Fabp4	Klf4
Fabp4	Sp1
Fabp4	Sp2
Fabp4	Mzf1_1-4
Fabp4	Znf354c
Fabp4	Rxra
Fabp4	Sox10
Fabp4	Nkx2-5
Fabp4	Elk1
Fabp4	Erg
Fabp4	Ehf
Fabp4	Pax2
Fabp4	Thap1
Fabp4	PPARG::RXRA
Fabp4	Fos
Fabp4	Fosl1
Fabp4	Fosl2
Fabp4	Jun
Fabp4	Junb
Fabp4	JUN::FOS
Fabp4	Brca1
Fabp4	Mef2a
Fabp4	Mef2c
Fabp4	Creb1
Fabp4	Foxa1
Fabp4	BATF::JUN
Fabp4	NFE2L1::MafG
Fabp4	Foxl1
Fabp4	Ar
Fabp4	Ebf1
Fabp4	Bhlhe40
Fabp4	Usf2
Fabp4	Max
Fabp4	Myc
Fabp4	Mycn
Fabp4	Nkx2-5
Fabp4	Foxi1
Fabp4	Nkx3-2
Fabp4	Sox3
Fabp4	Sox2
Fabp4	Fli1
Fabp4	Spib
Fabp4	Elf5
Fabp4	Fev
Fabp4	Nfic
Fabp4	Gata4
Fabp4	Cebpb
Fabp4	Hoxa5
Fabp4	Pdx1
Fabp4	Nobox
Fabp4	Prrx2
Fabp4	Sox17
Fabp4	Sox6
Fabp4	Foxp1
Fabp4	Foxh1
Fabp4	Foxp2
Fabp4	Hnf4Gg
Fabp4	Hnf4a
Fabp4	Mafb
Fabp4	Nfkb1
Fabp4	Atoh1
Fabp4	Rfx5
Fabp4	Nr5a2
Fabp4	Jund
Fabp4	Runx1
Fabp4	Sry
Fabp4	Tcf7l2
Fabp4	Dux4
Fabp4	Gfi1b
Fabp4	Tead1
Fabp4	Foxd3
Fabp4	Foxa2
Fabp4	Gata2
Fabp4	Gata1
Fabp4	Gata3
Fabp4	En1
Fabp4	Mzf1_5-13
Fabp4	Myb
Fabp4	Cebpa
Fabp4	Nfatc2
Fabp4	Nfyb
Fabp4	Sox9
Fabp4	Usf1
Fabp4	Zeb1
Pdk4	Brca1
Pdk4	E2f6
Pdk4	Sp1
Pdk4	E2f4
Pdk4	Hltf
Pdk4	Foxp2
Pdk4	Foxc1
Pdk4	Mzf1_5-13
Pdk4	Mzf1_1-4
Pdk4	Egr1
Pdk4	Klf5
Pdk4	Klf4
Pdk4	Sp2
Pdk4	Znf354c
Pdk4	Thap1
Pdk4	Nfic
Pdk4	Hnf4a
Pdk4	Hnf4g
Pdk4	Rxra
Pdk4	Nfyb
Pdk4	Mafb
Pdk4	Hand1::Tcfe2a
Pdk4	Nfatc2
Pdk4	Spz1
Pdk4	HIF1A::ARNT
Pdk4	Gfi1b
Pdk4	Gfi1
Pdk4	Ebf1
Pdk4	Tfap2c
Pdk4	Elk1
Pdk4	Tp63
Pdk4	Foxo1
Pdk4	Sox10
Pdk4	Sry
Pdk4	Foxd1
Pdk4	Foxo3
Pdk4	Pax2
Pdk4	Arnt::Ahr
Pdk4	Tead1
Pdk4	Stat4
Pdk4	Stat5
Pdk4	Stat1
Pdk4	Stat3
Pdk4	NFE2L1::MafG
Pdk4	Nkx2-5
Pdk4	NKX3-1
Pdk4	Spib
Pdk4	Foxl1
Pdk4	Myb
Pdk4	Nfkb1
Pdk4	Rel
Pdk4	Spi1
Pdk4	Arid3a
Pdk4	Foxh1
Pdk4	Atoh1
Pdk4	Sox2
Pdk4	Sox3
Pdk4	Sox6
Pdk4	Hoxa5
Pdk4	Pdx1
Pdk4	Prrx2
Pdk4	Nkx2-5
Pdk4	Nkx3-2
Pdk4	Fosl2
Pdk4	Cdx2
Pdk4	Gata1
Pdk4	Sox17
Pdk4	Gata4
Pdk4	Srebf1
Pdk4	Srebf2
Pdk4	Cebpa
Pdk4	Cebpb
Pdk4	Nr1h3::Rxra
Pdk4	Bhlhe40
Pdk4	Usf1
Pdk4	Usf2
Pdk4	JUN::FOS
Pdk4	Elf5
Pdk4	Arntl
Pdk4	Ddit3::Cebpa
Pdk4	Foxd3
Pdk4	Sox5
Pdk4	Sox9
Pdk4	BATF::JUN
Pdk4	Erg
Pdk4	Gata3
Pdk4	Crx
Pdk4	Runx1
Pdk4	Fli1
Pdk4	Egr2
Pdk4	E2f3
Tbc1d4	Nrf1
Tbc1d4	Mafb
Tbc1d4	Sp1
Tbc1d4	Tfap2c
Tbc1d4	Ebf1
Tbc1d4	Spib
Tbc1d4	Klf5
Tbc1d4	E2f6
Tbc1d4	EWSR1-FLI1
Tbc1d4	Erg
Tbc1d4	Elf5
Tbc1d4	Edf
Tbc1d4	Foxc1
Tbc1d4	E2f4
Tbc1d4	Stat6
Tbc1d4	Stat5
Tbc1d4	Sp2
Tbc1d4	Fev
Tbc1d4	Thap1
Tbc1d4	Rxra
Tbc1d4	Mzf1_5-13
Tbc1d4	Mzf1_1-4
Tbc1d4	Znf354c
Tbc1d4	Brca1
Tbc1d4	Gfi1b
Tbc1d4	Gfi1
Tbc1d4	Sry
Tbc1d4	Hltf
Tbc1d4	Nfatc2
Tbc1d4	Nfic
Tbc1d4	Mef2c
Tbc1d4	Foxl1
Tbc1d4	Sox10
Tbc1d4	Nkx3-2
Tbc1d4	Pdx1
Tbc1d4	Pou2f2
Tbc1d4	Cebpb
Tbc1d4	Cebpa
Tbc1d4	Foxd3
Tbc1d4	Prrx2
Tbc1d4	Arid3a
Tbc1d4	Sox3
Tbc1d4	Sox6
Tbc1d4	Elk1
Tbc1d4	Tcfcp2l1
Tbc1d4	Cdx2
Tbc1d4	E2f1
Tbc1d4	Sox17
Tbc1d4	Sox5
Tbc1d4	JUN::FOS
Tbc1d4	Stat1
Tbc1d4	Stat3
Tbc1d4	NFE2L1::MafG
Tbc1d4	Foxp1
Tbc1d4	Nkx2-5
Tbc1d4	Foxp2
Tbc1d4	Nr4a2
Tbc1d4	Elk4
Tbc1d4	Fli1
Tbc1d4	Elf1
Tbc1d4	En1
Tbc1d4	HIF1A::ARNT
Tbc1d4	Pax2
Tbc1d4	BATF::JUN
Tbc1d4	Nobox
Tbc1d4	Runx2
Tbc1d4	Runx1
Tbc1d4	Dux4
Tbc1d4	Jun
Tbc1d4	Junb
Tbc1d4	Fos
Tbc1d4	Hoxa5
Tbc1d4	Hand1::Tcfe2a
Tbc1d4	Foxq1
Tbc1d4	Stat4
Tbc1d4	Srebf1
Tbc1d4	Srebf2
Tbc1d4	Gata2
Tbc1d4	Gata1
Tbc1d4	Gata3
Tbc1d4	Gata4
Tbc1d4	Mef2a
Tbc1d4	Yy1
Tbc1d4	Creb1
Tbc1d4	Rfx5
Tbc1d4	TAL1::TCF3
Tbc1d4	Atoh1
Tbc1d4	Mafk
Tbc1d4	Fosl2
Tbc1d4	Myod1
Tbc1d4	Myog
Tbc1d4	Tcf12
Tbc1d4	Tcf3
Tbc1d4	Foxi1
TFs represents transcriptional factors

## Sheet: overlap TFs
Table S7 The overlap TFs predicted by JASPAR and JASPAR
Gene	TFs
Acadl	Myb
Acadl	Gata1
Acadl	Gata2
Acadl	Foxa2
Acadl	Foxi1
Acadl	Foxl1
Acadl	Sox9
Acadl	Gata3
Acadl	Foxc1
Acadl	Sox5
Acadl	Arnt
Acadl	Nfkb1
Acsl1	Jun
Acsl1	Nkx2-5
Acsl1	Rora
Acsl1	Mycn
Acsl1	Foxl1
Acsl1	Sox5
Acsl1	Creb1
Acsl1	Myc
Acsl1	Foxd1
Fabp4	Rora
Fabp4	Jun
Fabp4	Elk1
Fabp4	Hnf4a
Fabp4	Myb
Fabp4	Mef2a
Fabp4	Mef2c
Fabp4	Sox9
Fabp4	Gata1
Fabp4	Nkx2-5
Fabp4	Foxi1
Fabp4	Zeb1
Fabp4	Gata2
Fabp4	Foxa2
Fabp4	Foxl1
Fabp4	Gata3
Fabp4	Nfyb
Pdk4	Foxc1
Pdk4	Nfyb
Pdk4	Hnf4a
Pdk4	Gfi1
Pdk4	Gata1
Pdk4	Rel
Pdk4	Sox9
Pdk4	Foxd3
Pdk4	Myb
Pdk4	Srebf1
Pdk4	Nkx2-5
Pdk4	Arntl
Pdk4	Cebpa
Pdk4	Sox5
Pdk4	Gata3
Pdk4	Elk1
Tbc1d4	Elk1
Tbc1d4	Gfi1
Tbc1d4	Foxd3
Tbc1d4	Gata1
Tbc1d4	Foxi1
Tbc1d4	Nkx2-5
Tbc1d4	Gata2
Tbc1d4	Gata3
Tbc1d4	Sox5
Tbc1d4	Junb
Tbc1d4	Myod1
Tbc1d4	Foxq1
Tbc1d4	Mef2a
Tbc1d4	Mef2c
Tbc1d4	Creb1
Tbc1d4	Jun
TFs represents transcriptional factors
